# Supplementary material for: Applying 12 machine learning algorithms and Non-negative Matrix Factorization for robust prediction of lupus nephritis
Source: Front Immunol. 2024 Aug 19;15:1391218. doi: 10.3389/fimmu.2024.1391218 (PMC11366613; doi:10.3389/fimmu.2024.1391218)
Supplement: Supplementary file 2 [file Table1.xlsx]

## Sheet: Table S1
Supplementary Table 1. Bulk RNA datasets of lupus nephritis (LN) patients.
Cohort	GSE number	Samples	Platform
Cohort 1	GSE32591	64 LN samples and 29 healthy renal samples	GPL14663
Cohort 2	GSE113342	56 LN samples and 16 healthy renal samples	GPL21847
Cohort 3	GSE200306	79 LN samples with first biopsy and 19 healthy renal samples	GPL21847
Cohort 4	GSE81622	15 LN samples and 25 healthy blood samples	GPL10558

## Sheet: Table S2
Supplementary Table 2. Six validation datasets of lupus nephritis (LN) patients.
Cohort	Datasets Name	Samples
Cohort 1	ERCB Lupus Glomeruli	18 LN samples and 5 healthy renal samples
Cohort 2	ERCB Lupus Tubulointerstitiun	31 LN samples and 5 healthy renal samples
Cohort 3	Berthier Lupus Glomeruli	32 LN samples and 14 healthy controls
Cohort 4	Berthier Lupus Tubulointerstitiun	32 LN samples and 15 healthy blood samples
Cohort 5	Peterson Lupus Glomeruli	25 LN samples and 6 healthy controls
Cohort 6	Ju Glomeruli	32 LN samples and 21 healthy controls

## Sheet: Table S3
Supplementary Table 3. Primers of real-time PCR analysis.
Gene	Forwoard Primer	Reverse Primer	Product
h-CD14	ACGCCAGAACCTTGTGAGC	GCATGGATCTCCACCTCTACTG	122
h-IFNGR1	AGCAGGAAGTCGATTATGATCCC	CTGGCACTGAATCTCGTCACA	137
h-IL1B	ATGATGGCTTATTACAGTGGCAA	GTCGGAGATTCGTAGCTGGA	132
h-PLAUR	TGTAAGACCAACGGGGATTGC	AGCCAGTCCGATAGCTCAGG	166
h-GAPDH	AGATCCCTCCAAAATCAAGTGG	GGCAGAGATGATGACCCTTTT	130

## Sheet: Table S4
Supplementary Table 4. Abbreviation and full names of 22 sub cell types.
Abbreviation	Full name
CM0	Inflammatory CD16+ macrophages
CM1	Phagocytic CD16+ macrophages
CM2	Tissue-resident macrophages
CM3	cDCs
CM4	M2-like CD16+ macrophages
CTOa	Effector memory CD4+ T cells
CTob	Central memory CD4+ T cells
CT1	CD56dimCD16+ NK cells
CT2	CTLS
CT3a	Treg cells
CT3b	TFH-like cells
CT4	GZMK+ CD8+ T cells
CT5a	Resident memory CD8+ T cells
CT5b	CD56brghtCD16- NK cells
CT6	ISG-high CD4+ T cells
CB0	Activated B cells
CB1	Plasma cells/Plasmablasts
CB2a	Naive B cells
CB2b	pDCs
CB3	ISG-high B cells
CD0	Dividing cells
CEO	Epithelial cells

## Sheet: Table S5
Supplementary Table 5. Differential gene expression between the LN and healthy control groups.
Genes	p_val	avg_log2FC	pct.1	pct.2	p_val_adj	Sig
MX1	4.62791e-36	1.68743	0.672	0.16	9.53443e-32	FC_P
ISG15	6.82555e-26	1.64655	0.505	0.068	1.4062e-21	FC_P
IFI44L	2.65771e-38	1.6299	0.744	0.222	5.47541e-34	FC_P
EPSTI1	5.19831e-28	1.52392	0.582	0.16	1.07096e-23	FC_P
IGHG1	6.06425e-14	1.50965	0.268	0	1.24936e-09	FC_P
IGHA1	1.33826e-12	1.50718	0.244	0	2.75709e-08	FC_P
IFI6	7.74699e-24	1.41783	0.566	0.167	1.59603e-19	FC_P
CX3CR1	4.81335e-16	1.38154	0.454	0.154	9.91646e-12	FC_P
OAS2	5.03523e-25	1.32316	0.59	0.167	1.03736e-20	FC_P
OAS1	9.6428e-22	1.32233	0.547	0.173	1.98661e-17	FC_P
XAF1	6.60875e-39	1.30958	0.825	0.377	1.36153e-34	FC_P
IFI27	5.23909e-10	1.29452	0.206	0.006	1.07936e-05	FC
CD79A	1.33247e-08	1.26747	0.186	0.012	0.000274516	FC
IFIT3	1.74253e-13	1.25249	0.312	0.037	3.58996e-09	FC_P
PARP14	8.5036e-27	1.22058	0.688	0.296	1.75191e-22	FC_P
IGHG3	1.7588e-08	1.21494	0.176	0.006	0.000362347	FC
IGJ	2.86485e-10	1.19467	0.202	0	5.90216e-06	FC_P
IFITM1	4.30513e-24	1.18213	0.645	0.253	8.86943e-20	FC_P
IGHM	6.9887e-08	1.17365	0.173	0.012	0.00143981	FC
LY6E	3.05218e-27	1.14982	0.725	0.296	6.28811e-23	FC_P
SAMD9L	2.25485e-24	1.14838	0.699	0.309	4.64544e-20	FC_P
NKG7	1.57583e-12	1.12722	0.448	0.179	3.24653e-08	FC_P
HELZ2	6.56004e-15	1.12061	0.375	0.068	1.3515e-10	FC_P
RSAD2	9.06688e-12	1.11832	0.328	0.08	1.86796e-07	FC_P
TTN	2.00213e-10	1.11318	0.278	0.049	4.1248e-06	FC_P
OAS3	1.12495e-15	1.10641	0.482	0.154	2.31762e-11	FC_P
PLEK	1.32339e-17	1.09122	0.563	0.247	2.72645e-13	FC_P
IFIT1	1.83539e-12	1.09087	0.351	0.074	3.78128e-08	FC_P
STAT1	6.61251e-25	1.08412	0.719	0.364	1.36231e-20	FC_P
SLAMF7	2.19135e-12	1.05924	0.382	0.111	4.51462e-08	FC_P
DDX60	1.09856e-13	1.05636	0.445	0.16	2.26326e-09	FC_P
SELL	1.73643e-12	1.03339	0.451	0.167	3.57739e-08	FC_P
CD38	1.97348e-10	1.02655	0.275	0.056	4.06576e-06	FC_P
PARP9	8.24541e-19	1.02475	0.615	0.309	1.69872e-14	FC_P
GNLY	1.25541e-09	0.998546	0.375	0.13	2.58639e-05	NS
GZMB	5.3917e-09	0.992071	0.293	0.074	0.00011108	NS
MS4A1	4.72268e-05	0.991487	0.189	0.068	0.972966	NS
IGHG4	7.20393e-06	0.979751	0.168	0.037	0.148415	NS
GBP4	8.6619e-12	0.970607	0.419	0.167	1.78452e-07	P
KLF2	1.1641e-17	0.962295	0.646	0.296	2.39828e-13	P
PRF1	4.04396e-10	0.952674	0.402	0.16	8.33136e-06	P
GZMH	1.68508e-08	0.94481	0.306	0.099	0.00034716	NS
FAM65B	1.95888e-15	0.908179	0.612	0.284	4.03569e-11	P
IFITM3	8.62486e-11	0.903281	0.5	0.253	1.77689e-06	P
DDX60L	7.42802e-11	0.89543	0.414	0.167	1.53032e-06	P
MX2	1.95002e-11	0.889981	0.486	0.228	4.01743e-07	P
FGFBP2	4.97416e-07	0.885131	0.249	0.074	0.0102478	NS
IRF7	8.53187e-11	0.882849	0.375	0.13	1.75774e-06	P
EIF2AK2	5.89349e-19	0.882693	0.709	0.414	1.21418e-14	P
CMPK2	3.94474e-09	0.882518	0.233	0.037	8.12695e-05	NS
FCRL5	3.83946e-06	0.881684	0.118	0	0.0791005	NS
OASL	6.32157e-09	0.859176	0.271	0.068	0.000130237	NS
LYST	5.70699e-12	0.858063	0.516	0.253	1.17575e-07	P
BANK1	1.16145e-05	0.850271	0.144	0.025	0.239282	NS
POU2AF1	1.58598e-07	0.834836	0.147	0	0.00326743	NS
IFIT2	8.54745e-07	0.829504	0.23	0.068	0.0176095	NS
ITGB7	6.51532e-10	0.820571	0.396	0.16	1.34229e-05	NS
GBP5	1.15519e-10	0.819249	0.495	0.247	2.37992e-06	P
SP110	5.72145e-21	0.815032	0.775	0.494	1.17873e-16	P
RNF213	2.65502e-27	0.814871	0.874	0.593	5.46988e-23	P
GBP1	3.78294e-08	0.814538	0.369	0.173	0.000779362	NS
PARP12	5.80221e-09	0.806744	0.357	0.148	0.000119537	NS
IFI44	2.60738e-13	0.785907	0.615	0.321	5.37173e-09	P
SHISA5	6.91588e-14	0.78439	0.6	0.327	1.42481e-09	P
EOMES	2.88559e-06	0.78152	0.258	0.105	0.0594489	NS
FCRL3	3.99892e-07	0.776358	0.226	0.056	0.00823857	NS
RALGPS2	1.70044e-05	0.775312	0.167	0.043	0.350326	NS
TIGIT	7.89918e-07	0.769584	0.264	0.093	0.0162739	NS
IGHG2	7.19285e-06	0.769067	0.112	0	0.148187	NS
GBP2	7.55565e-10	0.765239	0.487	0.253	1.55662e-05	NS
SYNE1	5.54467e-14	0.750558	0.676	0.407	1.14231e-09	P
EFHD2	8.58725e-11	0.748923	0.57	0.364	1.76915e-06	P
TBX21	4.94608e-07	0.745584	0.286	0.111	0.0101899	NS
FASLG	1.73604e-07	0.744644	0.274	0.086	0.00357659	NS
PAX5	6.15138e-06	0.743734	0.113	0	0.126731	NS
SAMD3	8.76988e-08	0.742627	0.35	0.154	0.00180677	NS
CD180	1.08434e-05	0.742482	0.177	0.049	0.223396	NS
SAMD9	5.87356e-14	0.74009	0.69	0.438	1.21007e-09	P
DDX58	3.43999e-07	0.736669	0.32	0.136	0.00708707	NS
GPR56	6.89351e-07	0.731844	0.311	0.123	0.014202	NS
HERC6	1.44854e-07	0.72688	0.272	0.086	0.00298428	NS
CCND2	2.10308e-09	0.725258	0.496	0.284	4.33276e-05	NS
HVCN1	2.01592e-05	0.724294	0.208	0.08	0.415319	NS
CD22	2.66972e-05	0.723391	0.119	0.012	0.550015	NS
PTPRCAP	2.95163e-16	0.722551	0.751	0.469	6.08096e-12	P
EMP3	2.20567e-14	0.718935	0.689	0.432	4.54413e-10	P
PRR5L	3.46186e-07	0.717617	0.248	0.074	0.00713213	NS
CST7	2.86641e-07	0.703373	0.426	0.241	0.00590538	NS
PRKD2	3.58584e-08	0.702086	0.314	0.111	0.000738754	NS
CPNE5	5.61063e-06	0.700513	0.124	0.006	0.11559	NS
RAP1GAP2	6.33996e-07	0.699566	0.236	0.068	0.0130616	NS
IFNG	3.97331e-05	0.698426	0.224	0.093	0.818582	NS
NOTCH1	1.64975e-07	0.69799	0.266	0.086	0.00339882	NS
IFI35	3.96167e-07	0.689822	0.257	0.086	0.00816182	NS
GZMA	3.50395e-07	0.683448	0.441	0.247	0.00721883	NS
CD27	7.93964e-06	0.681559	0.249	0.099	0.163572	NS
IFIH1	7.33383e-07	0.674386	0.33	0.148	0.0151092	NS
IL2RG	9.33895e-17	0.674195	0.797	0.543	1.92401e-12	P
PLAC8	6.3554e-07	0.672115	0.418	0.235	0.0130934	NS
LTB	5.06721e-07	0.668585	0.533	0.358	0.0104395	NS
S1PR1	1.46795e-06	0.668125	0.204	0.049	0.0302428	NS
CDKN2D	2.78527e-06	0.66701	0.276	0.117	0.0573821	NS
UBE2L6	1.6086e-08	0.665209	0.507	0.302	0.000331404	NS
MYOM2	0.000438867	0.661372	0.172	0.068	1	NS
CD19	1.06186e-05	0.6601	0.108	0	0.218765	NS
HERC5	1.06006e-06	0.6598	0.315	0.13	0.0218393	NS
C5orf56	1.52987e-07	0.657374	0.328	0.13	0.00315184	NS
CHST12	5.61118e-08	0.656246	0.321	0.111	0.00115601	NS
SBK1	6.43523e-07	0.655528	0.206	0.043	0.0132579	NS
FLNA	3.1889e-11	0.65534	0.641	0.401	6.56978e-07	P
CHD4	8.81786e-12	0.654012	0.656	0.407	1.81666e-07	P
IFITM2	2.67085e-21	0.652989	0.876	0.691	5.50248e-17	P
IKZF2	3.18841e-05	0.652605	0.238	0.099	0.656876	NS
RAB37	3.2374e-07	0.649449	0.183	0.025	0.00666968	NS
BST2	2.5081e-08	0.648062	0.485	0.284	0.000516718	NS
HSH2D	1.89488e-07	0.647309	0.339	0.142	0.00390382	NS
SYNE2	4.86029e-12	0.646545	0.716	0.506	1.00132e-07	P
BCL11A	0.000603492	0.645292	0.132	0.043	1	NS
TRDC	0.000186105	0.643617	0.164	0.056	1	NS
IL27RA	6.07692e-07	0.633812	0.41	0.222	0.0125197	NS
SSBP3	2.44552e-06	0.62966	0.338	0.167	0.0503825	NS
CTSW	3.21723e-05	0.62867	0.36	0.222	0.662814	NS
APOL6	3.57466e-10	0.628189	0.617	0.401	7.36452e-06	P
S1PR5	9.12673e-06	0.627264	0.188	0.049	0.188029	NS
CHST2	1.1369e-05	0.625826	0.242	0.093	0.234224	NS
LPCAT1	5.97465e-07	0.625343	0.372	0.185	0.012309	NS
PIK3CD	7.87091e-08	0.62418	0.435	0.216	0.00162156	NS
TRIM69	8.97002e-07	0.6221	0.225	0.062	0.01848	NS
CDC25B	1.00565e-06	0.620854	0.3	0.117	0.0207184	NS
PARP15	2.58673e-06	0.620034	0.299	0.13	0.0532919	NS
PSME2	3.62137e-09	0.61921	0.556	0.346	7.46074e-05	NS
SPIB	9.55418e-05	0.616294	0.107	0.012	1	NS
TRIM25	1.34962e-07	0.613754	0.445	0.241	0.00278049	NS
USP28	4.84109e-06	0.6087	0.255	0.099	0.0997362	NS
ITGAL	1.81397e-12	0.607706	0.735	0.531	3.73714e-08	P
DTX3L	1.07939e-06	0.602704	0.418	0.241	0.0222375	NS
CAPN2	6.18345e-10	0.602109	0.643	0.432	1.27392e-05	NS
PHF11	3.5749e-07	0.601982	0.438	0.253	0.00736502	NS
TAP1	6.19956e-09	0.601178	0.551	0.333	0.000127723	NS
NFATC2	1.21746e-07	0.6008	0.501	0.321	0.00250821	NS
IL2RB	5.97964e-06	0.600729	0.413	0.247	0.123192	NS
CXXC5	6.53213e-06	0.594975	0.329	0.16	0.134575	NS
KLRD1	3.04816e-05	0.593943	0.293	0.136	0.627982	NS
ADCY7	1.40209e-08	0.589002	0.562	0.377	0.000288859	NS
POU2F2	1.39414e-06	0.587941	0.515	0.346	0.0287221	NS
PSMB9	1.26384e-08	0.586428	0.574	0.364	0.000260377	NS
ITGB1	3.46854e-06	0.585687	0.47	0.327	0.0714588	NS
ZEB2	2.14008e-06	0.5853	0.492	0.333	0.0440898	NS
N4BP1	4.75886e-07	0.584263	0.422	0.235	0.0098042	NS
SPON2	0.000796152	0.583936	0.253	0.148	1	NS
CD79B	1.13694e-05	0.580386	0.151	0.025	0.234233	NS
GNG2	8.05395e-08	0.580005	0.537	0.352	0.00165927	NS
SP100	4.41504e-14	0.579172	0.816	0.586	9.09586e-10	P
PRKCB	7.79508e-09	0.578925	0.608	0.432	0.000160594	NS
BCL9L	1.30402e-06	0.578794	0.415	0.235	0.0268655	NS
TNFSF10	4.23944e-06	0.577098	0.388	0.198	0.087341	NS
RAC2	1.54747e-16	0.576251	0.867	0.63	3.18809e-12	P
MCTP2	4.06754e-06	0.572584	0.238	0.074	0.0837995	NS
BTN3A2	4.85954e-09	0.571357	0.605	0.37	0.000100116	NS
MITD1	1.94758e-05	0.570562	0.264	0.123	0.40124	NS
CCDC88C	3.94585e-08	0.569639	0.546	0.309	0.000812924	NS
C16orf54	2.61564e-06	0.569413	0.368	0.179	0.0538875	NS
SH2D3C	3.15951e-06	0.568063	0.339	0.16	0.0650922	NS
PTPN6	8.10522e-06	0.567273	0.427	0.272	0.166984	NS
HDAC7	3.39285e-06	0.567248	0.401	0.228	0.0698995	NS
APOL1	1.00663e-05	0.564078	0.166	0.037	0.207386	NS
UCP2	7.5796e-10	0.562777	0.664	0.469	1.56155e-05	NS
PYHIN1	1.7398e-06	0.561979	0.425	0.228	0.0358434	NS
TRGC2	0.000261663	0.561563	0.302	0.173	1	NS
IFIT5	2.84158e-06	0.56085	0.28	0.105	0.0585422	NS
RASGRP1	2.01587e-06	0.558942	0.442	0.247	0.0415309	NS
BLNK	0.00124397	0.558371	0.17	0.08	1	NS
GPR18	4.52645e-05	0.55778	0.169	0.049	0.93254	NS
GSE1	1.7955e-05	0.557452	0.373	0.222	0.369909	NS
ARHGAP25	1.08436e-07	0.556299	0.566	0.37	0.002234	NS
IFI16	4.47363e-15	0.5543	0.833	0.648	9.21656e-11	P
GIMAP4	5.49797e-07	0.553831	0.567	0.42	0.0113269	NS
RAB11FIP1	9.34841e-06	0.552115	0.407	0.247	0.192596	NS
KRAS	8.35298e-06	0.551698	0.368	0.204	0.172088	NS
NFAT5	8.87649e-05	0.548604	0.332	0.204	1	NS
PRSS23	4.34803e-05	0.547299	0.146	0.031	0.895781	NS
TGFBR3	5.79712e-05	0.54324	0.312	0.16	1	NS
ANXA6	2.35354e-07	0.543204	0.539	0.321	0.00484876	NS
ZNF318	0.000108243	0.543057	0.199	0.08	1	NS
HCP5	3.38619e-06	0.542946	0.394	0.21	0.0697623	NS
NLRC5	3.75448e-07	0.542303	0.535	0.333	0.00773499	NS
STK38	5.25123e-07	0.539642	0.523	0.333	0.0108186	NS
C11orf21	2.77706e-05	0.539634	0.176	0.049	0.572131	NS
APOBEC3G	1.08975e-06	0.539473	0.495	0.296	0.022451	NS
GIMAP7	3.45581e-09	0.538707	0.697	0.537	7.11966e-05	NS
GIMAP5	6.87983e-06	0.538566	0.437	0.259	0.141738	NS
SPTAN1	5.23486e-06	0.536251	0.437	0.259	0.107849	NS
EIF4G3	1.45788e-05	0.533021	0.376	0.222	0.300353	NS
PLCG2	5.50155e-05	0.532826	0.231	0.099	1	NS
PWWP2A	2.7794e-05	0.531003	0.285	0.136	0.572612	NS
SH3BP1	5.68084e-06	0.530697	0.337	0.167	0.117037	NS
SMC4	4.00335e-06	0.530264	0.436	0.253	0.0824769	NS
BTN3A1	3.32749e-06	0.528158	0.459	0.278	0.0685529	NS
SPEN	7.056e-07	0.527884	0.528	0.346	0.0145368	NS
SMC6	9.4303e-05	0.527684	0.355	0.216	1	NS
SDF2L1	0.000154008	0.527171	0.242	0.117	1	NS
DOK2	2.29656e-05	0.527163	0.295	0.142	0.473138	NS
RASSF1	1.59261e-05	0.520962	0.352	0.185	0.32811	NS
FERMT3	1.68177e-05	0.519348	0.351	0.198	0.346478	NS
FCRL6	8.1368e-05	0.519086	0.244	0.105	1	NS
ZCCHC2	7.06487e-05	0.516339	0.341	0.198	1	NS
DAXX	8.13305e-06	0.515953	0.346	0.173	0.167557	NS
CPT1A	2.05061e-05	0.513637	0.224	0.08	0.422466	NS
CTCF	8.3228e-06	0.512535	0.45	0.284	0.171466	NS
KIAA0040	0.000400303	0.511549	0.357	0.241	1	NS
P2RX5	0.000399251	0.510918	0.157	0.056	1	NS
RTP4	4.42573e-05	0.50883	0.145	0.031	0.91179	NS
KLRF1	0.000768059	0.506571	0.161	0.062	1	NS
APOBEC3C	1.29637e-06	0.506472	0.527	0.346	0.0267077	NS
LIMD2	1.17315e-07	0.503082	0.657	0.444	0.00241691	NS
PML	0.00029206	0.503055	0.3	0.179	1	NS
PPP1R18	4.76091e-09	0.50147	0.681	0.5	9.80842e-05	NS
CCL4	1.90743e-05	0.500685	0.491	0.302	0.392968	NS
XIST	6.79594e-12	0.500468	0.884	0.63	1.4001e-07	P
EBP	0.000190115	0.500207	0.212	0.093	1	NS
SETBP1	3.40284e-05	0.499365	0.158	0.037	0.701054	NS
ICAM2	8.10434e-05	0.498698	0.263	0.123	1	NS
SUN2	1.97471e-07	0.498572	0.643	0.432	0.0040683	NS
SPATA13	1.74765e-05	0.497478	0.482	0.34	0.360051	NS
ST6GAL1	1.50528e-05	0.497452	0.479	0.327	0.310118	NS
ITSN2	2.47197e-09	0.49734	0.709	0.531	5.09275e-05	NS
SETX	1.67897e-08	0.497097	0.676	0.5	0.000345901	NS
NFKB2	0.000277815	0.495604	0.182	0.074	1	NS
PRR4	1.64723e-05	0.495394	0.195	0.056	0.339362	NS
LYSMD2	0.000408244	0.492489	0.269	0.154	1	NS
ARPC5L	2.00082e-05	0.491435	0.447	0.29	0.412209	NS
RAB30	0.000354619	0.490471	0.132	0.037	1	NS
TCF4	0.0500061	0.490196	0.274	0.235	1	NS
CD244	0.00053663	0.489502	0.167	0.068	1	NS
SFT2D1	0.000296995	0.488522	0.296	0.179	1	NS
LINC00861	6.13905e-05	0.487599	0.303	0.148	1	NS
NMI	8.61648e-05	0.487565	0.354	0.216	1	NS
CEP78	0.000145149	0.483869	0.304	0.16	1	NS
TRANK1	6.97497e-05	0.483206	0.319	0.167	1	NS
GRK6	3.68828e-05	0.483067	0.364	0.198	0.759859	NS
IL16	3.0732e-06	0.482451	0.548	0.37	0.0633141	NS
PTPRA	2.49484e-05	0.47934	0.32	0.16	0.513987	NS
BARD1	0.000515214	0.478324	0.169	0.068	1	NS
DENND4B	2.39418e-05	0.477992	0.415	0.253	0.493249	NS
ECE1	1.6268e-05	0.477152	0.195	0.056	0.335154	NS
LTV1	0.00034955	0.47632	0.203	0.093	1	NS
MBP	3.89145e-07	0.475882	0.635	0.463	0.00801717	NS
TRAFD1	0.000427318	0.474591	0.161	0.062	1	NS
ST8SIA1	0.00145438	0.473374	0.107	0.031	1	NS
SLFN5	2.89874e-08	0.473283	0.76	0.556	0.000597199	NS
RNGTT	0.000369038	0.471162	0.191	0.08	1	NS
ESCO1	7.35848e-05	0.470885	0.307	0.154	1	NS
HDAC1	0.000227914	0.470152	0.286	0.16	1	NS
NIN	2.95627e-05	0.469897	0.499	0.346	0.609051	NS
CTSC	4.13922e-06	0.468861	0.578	0.438	0.0852763	NS
SP4	0.000238901	0.468787	0.291	0.16	1	NS
LAIR2	0.0003321	0.467885	0.116	0.025	1	NS
MOB3A	1.70876e-06	0.464723	0.58	0.42	0.035204	NS
SLC2A1	3.10013e-05	0.464525	0.179	0.049	0.638688	NS
GCH1	0.000179937	0.464132	0.31	0.179	1	NS
BAZ1B	1.21712e-05	0.463814	0.539	0.401	0.250751	NS
CSK	2.42519e-06	0.463202	0.562	0.395	0.0499637	NS
TNIK	0.000318526	0.462998	0.287	0.154	1	NS
UTRN	1.76182e-10	0.458487	0.83	0.673	3.62969e-06	P
MIR142	0.000592599	0.457502	0.257	0.142	1	NS
MARS	0.000530264	0.45551	0.375	0.265	1	NS
ELF4	9.40638e-05	0.455356	0.253	0.117	1	NS
ERBB2IP	4.44885e-06	0.45382	0.583	0.389	0.0916553	NS
GLCCI1	0.000275116	0.453121	0.383	0.259	1	NS
PIKFYVE	0.000229034	0.452612	0.334	0.198	1	NS
NUCB2	0.00115544	0.452408	0.264	0.154	1	NS
VAMP1	0.000184575	0.451931	0.149	0.043	1	NS
SNX20	9.0263e-05	0.451574	0.386	0.241	1	NS
GBP3	0.00164144	0.45139	0.226	0.13	1	NS
IRF1	2.40908e-06	0.45113	0.625	0.438	0.0496319	NS
ARID3A	0.000660918	0.450747	0.209	0.099	1	NS
CD52	1.88542e-08	0.450584	0.74	0.562	0.000388434	NS
STAMBPL1	0.000477092	0.449199	0.154	0.056	1	NS
VAV1	0.000187938	0.447247	0.315	0.185	1	NS
TRPV2	0.00110231	0.446428	0.208	0.111	1	NS
UPF2	8.11341e-05	0.446275	0.446	0.302	1	NS
LGALS9	2.27417e-05	0.445784	0.491	0.327	0.468525	NS
SYT11	0.0028413	0.445548	0.219	0.13	1	NS
PNPT1	0.000661974	0.444939	0.223	0.111	1	NS
CDC40	0.000610991	0.444255	0.277	0.16	1	NS
DDHD1	0.000152124	0.443054	0.241	0.111	1	NS
KIF21B	0.00082476	0.44239	0.28	0.167	1	NS
ATP2A3	0.000177366	0.441906	0.327	0.191	1	NS
A2M-AS1	0.00371545	0.438657	0.123	0.049	1	NS
LAG3	0.000426057	0.438101	0.15	0.049	1	NS
MAN1A2	8.64339e-06	0.438015	0.585	0.426	0.178071	NS
LASP1	1.05874e-06	0.437648	0.627	0.444	0.0218122	NS
SLC15A4	0.00202717	0.437488	0.278	0.179	1	NS
ZFC3H1	6.97534e-05	0.43635	0.439	0.284	1	NS
ITGA4	4.2921e-05	0.435256	0.512	0.358	0.884259	NS
ZNFX1	0.000242688	0.435247	0.476	0.346	1	NS
KLRG1	0.00433358	0.434497	0.2	0.111	1	NS
HEG1	0.000198528	0.433937	0.267	0.13	1	NS
PRPF4B	9.78016e-06	0.433866	0.583	0.451	0.201491	NS
PSMB8	4.9878e-06	0.432578	0.609	0.463	0.102759	NS
NUB1	0.000383278	0.43186	0.45	0.333	1	NS
TRAF3IP3	1.83893e-05	0.431808	0.562	0.37	0.378857	NS
LBR	5.94723e-05	0.431687	0.457	0.315	1	NS
ARHGEF3	3.1172e-05	0.431282	0.53	0.377	0.642206	NS
LNPEP	5.81121e-07	0.430849	0.672	0.531	0.0119723	NS
PDIA4	0.00252379	0.430369	0.207	0.117	1	NS
IRF4	0.00222124	0.43012	0.138	0.056	1	NS
TCF3	0.000469005	0.429881	0.22	0.105	1	NS
FNDC3B	0.00116095	0.429798	0.296	0.179	1	NS
IRF2	0.000287842	0.429743	0.357	0.222	1	NS
ITGB2-AS1	0.00191387	0.429229	0.209	0.111	1	NS
USP48	0.000439806	0.429018	0.379	0.253	1	NS
NFATC2IP	2.30828e-05	0.428998	0.559	0.414	0.475551	NS
SASH3	4.91249e-05	0.42756	0.467	0.327	1	NS
AIM2	0.00140838	0.427476	0.119	0.037	1	NS
MYO1F	1.10318e-05	0.427108	0.56	0.414	0.227277	NS
GNPTAB	0.000651831	0.427047	0.463	0.37	1	NS
MAPRE2	0.000252798	0.426873	0.359	0.228	1	NS
FAS	0.000260264	0.426696	0.165	0.056	1	NS
ADAM8	0.000569795	0.426536	0.337	0.21	1	NS
STK10	1.81503e-05	0.426458	0.572	0.438	0.373932	NS
TYMP	0.00514994	0.424112	0.281	0.191	1	NS
CXorf21	0.00394368	0.422873	0.167	0.086	1	NS
IQSEC1	0.000190226	0.422817	0.364	0.216	1	NS
DMWD	0.000430955	0.422528	0.167	0.062	1	NS
TRAC	0.000104796	0.422195	0.583	0.432	1	NS
TRAF5	0.00128087	0.422103	0.268	0.154	1	NS
TSC22D4	0.000143796	0.421921	0.426	0.278	1	NS
ADA	0.000555192	0.420845	0.179	0.074	1	NS
SRPK2	0.000895833	0.419088	0.395	0.278	1	NS
CD247	0.000189285	0.419088	0.435	0.278	1	NS
CDC42EP3	7.711e-05	0.418226	0.476	0.309	1	NS
GZMM	0.00126232	0.418179	0.203	0.099	1	NS
ATP8A1	0.00049769	0.417235	0.298	0.167	1	NS
JAK3	0.000674113	0.417041	0.385	0.265	1	NS
ZBED5	0.00134752	0.416384	0.354	0.247	1	NS
RSF1	1.66089e-05	0.414467	0.619	0.457	0.342177	NS
FIP1L1	0.00154565	0.412978	0.302	0.191	1	NS
PRKX	0.00030589	0.411529	0.45	0.315	1	NS
RARRES3	0.000219484	0.410582	0.492	0.358	1	NS
HIVEP3	0.00458265	0.409601	0.201	0.117	1	NS
ABCF1	0.000573981	0.409508	0.424	0.309	1	NS
SPATS2L	0.00510875	0.409272	0.315	0.228	1	NS
ATAD2B	0.0077692	0.407679	0.282	0.204	1	NS
ARHGEF2	0.000136694	0.406691	0.445	0.302	1	NS
LCORL	0.0107852	0.406449	0.187	0.117	1	NS
ABHD3	0.000130698	0.405969	0.257	0.117	1	NS
CSTB	0.000336444	0.405313	0.484	0.352	1	NS
TOX	0.000878654	0.405274	0.256	0.136	1	NS
NEK1	0.00607433	0.40522	0.163	0.086	1	NS
UBE2J1	0.00182044	0.404629	0.343	0.228	1	NS
RABEP1	0.00111927	0.404333	0.341	0.228	1	NS
BAX	0.00118736	0.404194	0.184	0.086	1	NS
STAP1	0.00127615	0.404009	0.102	0.025	1	NS
NT5C3A	0.00341371	0.403822	0.325	0.222	1	NS
ENDOD1	0.002394	0.40296	0.146	0.062	1	NS
KLF12	0.00085045	0.402769	0.321	0.198	1	NS
MCOLN2	0.00490298	0.40252	0.222	0.136	1	NS
SNX18	0.000551978	0.401805	0.238	0.123	1	NS
CD82	0.00215505	0.401518	0.201	0.105	1	NS
CNN2	0.000141273	0.401157	0.553	0.438	1	NS
ESF1	0.00361686	0.4011	0.28	0.185	1	NS
RASSF5	3.49686e-06	0.401013	0.665	0.506	0.0720424	NS
CDC27	0.000853472	0.40087	0.321	0.204	1	NS
TBC1D10C	0.000277391	0.400517	0.445	0.29	1	NS
SIT1	0.00131002	0.400369	0.244	0.13	1	NS
TPST2	0.00100113	0.400366	0.193	0.093	1	NS
RAP2A	0.00530445	0.400328	0.237	0.154	1	NS
ZC3H12D	0.0197737	0.400193	0.138	0.08	1	NS
C19orf66	0.00032316	0.399856	0.416	0.278	1	NS
NUAK2	0.00358133	0.399552	0.114	0.043	1	NS
SEMA4B	0.000447718	0.398739	0.123	0.031	1	NS
HIVEP2	0.00796524	0.398424	0.216	0.136	1	NS
MACF1	4.48471e-07	0.398316	0.754	0.617	0.0092394	NS
PSD4	0.000246917	0.398129	0.339	0.191	1	NS
CTR9	0.000975781	0.397141	0.404	0.296	1	NS
CASP10	0.00105694	0.397136	0.183	0.086	1	NS
MRPS6	0.00340724	0.396971	0.269	0.173	1	NS
NMUR1	0.00219287	0.39659	0.113	0.037	1	NS
PAFAH2	0.00442988	0.396431	0.167	0.086	1	NS
PDIA6	7.46557e-05	0.396431	0.534	0.401	1	NS
DDX23	0.00117674	0.396287	0.303	0.185	1	NS
TOR3A	0.00320148	0.395884	0.138	0.062	1	NS
PBRM1	0.00015105	0.395877	0.506	0.358	1	NS
DENR	0.00048349	0.395725	0.364	0.228	1	NS
SMARCD2	0.00206636	0.395554	0.233	0.136	1	NS
RBM6	0.000910626	0.395347	0.422	0.309	1	NS
TMEM62	0.00139859	0.394481	0.108	0.031	1	NS
ARL4C	3.67309e-06	0.392803	0.705	0.593	0.075673	NS
RP11-485G4.2	0.00583656	0.39253	0.173	0.093	1	NS
AGTPBP1	0.0039221	0.392408	0.191	0.105	1	NS
ST3GAL5	0.000641782	0.392407	0.39	0.253	1	NS
TBK1	0.00753307	0.391388	0.277	0.198	1	NS
CDK2AP2	0.00133415	0.391197	0.376	0.265	1	NS
HOPX	0.00180368	0.391116	0.292	0.173	1	NS
RBBP6	0.000151152	0.390968	0.577	0.463	1	NS
PFKP	0.00350989	0.390734	0.207	0.117	1	NS
PPP3CC	0.000674783	0.390233	0.27	0.148	1	NS
B4GALT3	0.00311782	0.390009	0.188	0.099	1	NS
KIF20B	0.00757061	0.38995	0.234	0.148	1	NS
NOL8	0.000647257	0.389756	0.388	0.259	1	NS
ADAR	5.12434e-09	0.388858	0.773	0.673	0.000105572	NS
NUP88	0.0118883	0.388567	0.215	0.142	1	NS
SMARCC1	0.00119511	0.388111	0.45	0.352	1	NS
C1orf21	0.000981443	0.387294	0.151	0.056	1	NS
TMEM258	0.00271281	0.386279	0.373	0.278	1	NS
USP1	0.00207565	0.385712	0.315	0.204	1	NS
DNAJC10	0.00239352	0.383811	0.304	0.198	1	NS
ACIN1	0.00144255	0.383062	0.437	0.34	1	NS
FAM126A	0.00206477	0.382883	0.163	0.074	1	NS
ADD3	2.33828e-07	0.382418	0.754	0.593	0.00481733	NS
ITM2A	0.00229957	0.381475	0.407	0.284	1	NS
CBFA2T3	0.00447244	0.380444	0.113	0.043	1	NS
BATF	0.00250123	0.379464	0.21	0.111	1	NS
HLA-DOB	0.00428069	0.379446	0.14	0.062	1	NS
B4GALT5	0.0036352	0.37879	0.251	0.154	1	NS
PATL2	0.00418796	0.378624	0.221	0.123	1	NS
SPN	6.95872e-05	0.378409	0.609	0.488	1	NS
ARHGAP17	0.00733206	0.377986	0.198	0.117	1	NS
LMO4	0.00132547	0.377195	0.421	0.315	1	NS
SP140	0.000486764	0.376791	0.393	0.247	1	NS
SUB1	0.000117318	0.376118	0.576	0.457	1	NS
HSP90B1	1.08733e-06	0.375778	0.764	0.667	0.0224012	NS
PLSCR1	0.00167608	0.375335	0.351	0.235	1	NS
GRAP	0.00265709	0.375215	0.111	0.037	1	NS
DYRK2	0.00122357	0.374557	0.356	0.228	1	NS
CYLD	0.000116357	0.374177	0.594	0.481	1	NS
ORAI1	0.000917013	0.373753	0.297	0.173	1	NS
C5orf45	0.00127204	0.37309	0.129	0.043	1	NS
PCED1B	0.00636771	0.372683	0.258	0.167	1	NS
SRPR	0.00332584	0.372564	0.439	0.352	1	NS
AK9	0.00575205	0.372549	0.101	0.037	1	NS
CWC27	0.00146278	0.372284	0.239	0.13	1	NS
BZRAP1-AS1	0.00113121	0.37198	0.173	0.074	1	NS
CDC16	0.00171069	0.371815	0.321	0.204	1	NS
SMC3	0.000466907	0.371609	0.472	0.333	1	NS
C11orf24	0.00972835	0.371066	0.134	0.068	1	NS
STARD7	0.00126756	0.370814	0.422	0.321	1	NS
TOR1AIP1	0.00149629	0.370345	0.339	0.222	1	NS
DIDO1	0.00152336	0.369654	0.289	0.173	1	NS
ARL6IP5	6.67504e-08	0.369592	0.808	0.66	0.00137519	NS
STAT2	0.014574	0.369518	0.297	0.222	1	NS
EHD1	0.00180735	0.369406	0.346	0.222	1	NS
CNOT4	0.00517741	0.369314	0.285	0.191	1	NS
TRAK2	0.00503929	0.369011	0.182	0.099	1	NS
NPAT	0.00139586	0.368992	0.39	0.265	1	NS
TAF4	0.000407369	0.36868	0.114	0.025	1	NS
WHSC1L1	1.97069e-05	0.368661	0.605	0.457	0.406002	NS
ANXA2	0.000130109	0.368102	0.538	0.377	1	NS
SEC11C	0.0141588	0.367736	0.318	0.241	1	NS
PPP1R9B	0.00140979	0.367262	0.311	0.198	1	NS
BAZ2A	0.000284651	0.366834	0.572	0.475	1	NS
DAPP1	0.015581	0.364944	0.222	0.148	1	NS
LGMN	0.0350516	0.363992	0.105	0.056	1	NS
RP11-81H14.2	0.000953331	0.363622	0.106	0.025	1	NS
MANEA	0.00199523	0.363598	0.115	0.037	1	NS
CCT7	0.00507572	0.362927	0.318	0.228	1	NS
SETDB2	0.0055456	0.362611	0.231	0.142	1	NS
CARD16	0.00432234	0.362514	0.229	0.136	1	NS
GATAD2A	0.0193439	0.362503	0.281	0.216	1	NS
TMEM154	0.00561506	0.3623	0.232	0.142	1	NS
FBXW7	0.00263907	0.362148	0.358	0.253	1	NS
GPR114	0.00330042	0.361563	0.134	0.056	1	NS
CAND1	0.00255706	0.361488	0.381	0.265	1	NS
CASP8AP2	0.00376478	0.361123	0.319	0.216	1	NS
LSM14A	0.000350972	0.361028	0.533	0.414	1	NS
HTATIP2	0.00224997	0.360644	0.162	0.074	1	NS
DYNLL1	0.00163578	0.360021	0.421	0.309	1	NS
USP24	0.00435103	0.35969	0.382	0.29	1	NS
C1orf56	0.000227716	0.359642	0.57	0.432	1	NS
SLFN12L	0.00206143	0.359625	0.264	0.154	1	NS
CEP290	0.00341882	0.359372	0.29	0.185	1	NS
HIVEP1	0.00892902	0.358706	0.13	0.062	1	NS
LAX1	0.00354437	0.358229	0.273	0.173	1	NS
CD3G	0.00263786	0.357346	0.435	0.327	1	NS
EIF3A	2.6166e-05	0.356927	0.645	0.525	0.539071	NS
SREK1	0.000538111	0.356777	0.562	0.438	1	NS
SH3GLB1	0.0022616	0.35649	0.447	0.346	1	NS
CD47	4.89612e-05	0.356423	0.632	0.5	1	NS
LIMA1	0.01017	0.356125	0.157	0.086	1	NS
TLR10	0.0625266	0.35593	0.118	0.074	1	NS
SRF	0.0179382	0.355886	0.215	0.148	1	NS
U2AF2	0.00281483	0.355856	0.321	0.216	1	NS
MIAT	0.0156435	0.355497	0.259	0.179	1	NS
FAM43A	0.00265552	0.355488	0.13	0.049	1	NS
AP1G2	0.00776468	0.354842	0.275	0.191	1	NS
TMEM156	0.00489053	0.354122	0.17	0.086	1	NS
SLC35C1	0.00244361	0.353837	0.111	0.037	1	NS
PDK1	0.0125001	0.353709	0.127	0.062	1	NS
ICAM3	0.000998089	0.353683	0.444	0.315	1	NS
VCL	0.00246926	0.353429	0.243	0.136	1	NS
RHOF	0.00209802	0.353347	0.27	0.16	1	NS
RNF167	0.00221041	0.3532	0.337	0.222	1	NS
TNRC6C-AS1	0.00317569	0.353057	0.241	0.136	1	NS
FAIM3	0.00157164	0.352775	0.487	0.352	1	NS
FCGR3A	0.0214067	0.352744	0.364	0.296	1	NS
PARP1	0.00050924	0.352717	0.539	0.414	1	NS
HDAC2	0.00144426	0.352232	0.318	0.204	1	NS
DENND5B	0.00814692	0.351868	0.116	0.049	1	NS
ANKRD13A	0.00112136	0.351764	0.277	0.154	1	NS
ARID4B	1.2754e-05	0.350873	0.73	0.605	0.262758	NS
ZMPSTE24	0.00252075	0.350758	0.203	0.105	1	NS
MAP3K1	0.00344486	0.35067	0.492	0.407	1	NS
CLIC3	0.00138546	0.350113	0.103	0.025	1	NS
AUP1	0.00188541	0.349712	0.407	0.296	1	NS
PKM	0.000206069	0.34908	0.608	0.488	1	NS
RNF168	0.00768448	0.348811	0.254	0.167	1	NS
TXNDC11	0.0119106	0.348721	0.179	0.105	1	NS
LGALS3BP	0.0681759	0.348571	0.163	0.117	1	NS
PHF21A	0.000921328	0.348551	0.244	0.13	1	NS
ARAP2	0.000925759	0.348262	0.51	0.377	1	NS
KDM2A	9.90913e-05	0.348158	0.631	0.481	1	NS
TRIM21	0.00491457	0.347868	0.219	0.13	1	NS
SYTL1	0.00264118	0.347497	0.381	0.253	1	NS
MRPL42	0.00842483	0.34705	0.205	0.123	1	NS
NCOA3	0.00125939	0.346893	0.492	0.383	1	NS
PDLIM1	0.00976311	0.346557	0.176	0.099	1	NS
IRF8	0.0797061	0.346307	0.212	0.167	1	NS
KHNYN	0.00455367	0.345643	0.258	0.16	1	NS
ATP10A	0.0122483	0.345594	0.156	0.086	1	NS
MAST3	0.00256865	0.345553	0.233	0.13	1	NS
ERLEC1	0.0142499	0.344454	0.238	0.16	1	NS
LCK	0.00197222	0.344355	0.463	0.333	1	NS
EAF2	0.00885283	0.344207	0.114	0.049	1	NS
MYO9B	0.00343822	0.343785	0.423	0.315	1	NS
MRPL16	0.0132276	0.343509	0.181	0.111	1	NS
GFOD1	0.0160113	0.343306	0.255	0.179	1	NS
TWISTNB	0.0112882	0.343169	0.173	0.099	1	NS
ZNF775	0.00242954	0.342975	0.121	0.043	1	NS
POLR3K	0.00233068	0.342353	0.141	0.056	1	NS
NPRL2	0.00626326	0.341954	0.181	0.099	1	NS
SLC25A20	0.00144259	0.341418	0.136	0.049	1	NS
ATXN7L3	0.00423554	0.341292	0.187	0.099	1	NS
NAA50	0.00199813	0.340533	0.371	0.253	1	NS
FANCL	0.0117414	0.340524	0.101	0.043	1	NS
MORC3	0.00374649	0.340456	0.36	0.259	1	NS
YARS	0.00790417	0.339788	0.294	0.21	1	NS
TRGC1	0.0127684	0.339158	0.16	0.086	1	NS
CD3D	0.00684972	0.3384	0.394	0.296	1	NS
WDR1	8.1948e-05	0.338119	0.636	0.519	1	NS
BLZF1	0.00196121	0.337985	0.117	0.037	1	NS
XRN1	0.00323715	0.337912	0.509	0.401	1	NS
TAOK3	6.30685e-05	0.33756	0.642	0.531	1	NS
NNT	0.0110985	0.337283	0.275	0.191	1	NS
IQGAP1	6.85184e-08	0.336968	0.808	0.679	0.00141162	NS
RP11-94L15.2	0.000306524	0.336801	0.629	0.432	1	NS
CSGALNACT2	0.00246478	0.336477	0.241	0.136	1	NS
LBH	0.00081699	0.336119	0.463	0.327	1	NS
FAM134C	0.00322125	0.335922	0.361	0.247	1	NS
VASP	0.00985556	0.335725	0.351	0.272	1	NS
RAB7L1	0.00035532	0.335609	0.547	0.407	1	NS
DNMT1	0.00124996	0.335054	0.475	0.352	1	NS
WDFY1	0.00754783	0.334862	0.25	0.16	1	NS
SNX6	0.0111962	0.334569	0.322	0.235	1	NS
C12orf75	0.00708849	0.334498	0.278	0.185	1	NS
DOK3	0.0226895	0.334066	0.192	0.123	1	NS
ZDHHC13	0.00533369	0.334043	0.103	0.037	1	NS
LILRB1	0.0245014	0.333903	0.16	0.099	1	NS
AL512428.1	0.00321806	0.333752	0.171	0.08	1	NS
PYCR2	0.0102797	0.333567	0.256	0.173	1	NS
FAM122B	0.0159255	0.33336	0.247	0.173	1	NS
STAT5B	0.00446536	0.333297	0.384	0.278	1	NS
PPP2R2B	0.00446129	0.333177	0.166	0.08	1	NS
AES	2.47977e-06	0.333132	0.803	0.691	0.0510882	NS
BTLA	0.00291665	0.332994	0.112	0.037	1	NS
RLTPR	0.0032246	0.332968	0.12	0.043	1	NS
GOLGA4	0.000105374	0.332152	0.699	0.556	1	NS
ORC2	0.00456859	0.331925	0.14	0.062	1	NS
PIM1	0.0104416	0.331769	0.381	0.296	1	NS
AP4B1	0.0092286	0.331571	0.232	0.148	1	NS
DIAPH1	0.00110241	0.33113	0.552	0.438	1	NS
GOLGB1	0.00178542	0.331128	0.527	0.426	1	NS
LY9	0.00536871	0.331065	0.287	0.185	1	NS
ZNF292	0.000201403	0.331019	0.656	0.531	1	NS
ST8SIA4	0.00801571	0.330856	0.303	0.216	1	NS
UHMK1	0.00128047	0.330744	0.524	0.426	1	NS
RP11-35G9.3	0.0341452	0.330733	0.195	0.136	1	NS
PPHLN1	0.00458171	0.33066	0.396	0.302	1	NS
C20orf112	0.00947336	0.330128	0.214	0.13	1	NS
SPTBN1	0.00307203	0.329288	0.249	0.142	1	NS
DCLRE1C	0.013595	0.329116	0.3	0.222	1	NS
SLFN11	0.0100285	0.328214	0.174	0.099	1	NS
SETD1B	0.00898556	0.328196	0.28	0.191	1	NS
TMED9	0.00673805	0.327497	0.426	0.34	1	NS
PGM2L1	0.0411985	0.327409	0.11	0.062	1	NS
TIPRL	0.00120089	0.327357	0.243	0.13	1	NS
EIF4E3	0.00248803	0.327315	0.237	0.13	1	NS
SSBP4	0.0179842	0.326978	0.218	0.148	1	NS
RPAP3	0.0094168	0.326938	0.182	0.105	1	NS
LFNG	0.00456634	0.326474	0.19	0.099	1	NS
FAM117A	0.00816843	0.3253	0.214	0.13	1	NS
C19orf12	0.00382129	0.325049	0.206	0.111	1	NS
KIAA0947	0.019564	0.324765	0.235	0.16	1	NS
PPIL2	0.00785343	0.324712	0.207	0.123	1	NS
METTL3	0.0176903	0.324612	0.192	0.123	1	NS
APOL2	0.00430489	0.324368	0.203	0.111	1	NS
TPP2	0.00723635	0.324342	0.324	0.228	1	NS
REC8	0.00286509	0.323912	0.17	0.08	1	NS
BTN2A1	0.00953415	0.323303	0.262	0.173	1	NS
NFATC3	0.00376177	0.322916	0.387	0.284	1	NS
GCC2	0.000541274	0.32266	0.642	0.512	1	NS
TIMP1	0.0176746	0.322625	0.309	0.228	1	NS
PTPN11	0.00821451	0.322221	0.281	0.191	1	NS
RC3H1	0.00556755	0.322074	0.307	0.21	1	NS
ANKFY1	0.018355	0.321551	0.307	0.235	1	NS
CTD-2521M24.9	0.00716856	0.321201	0.134	0.062	1	NS
KDM4A	0.00475052	0.321086	0.147	0.068	1	NS
REST	0.00107583	0.320646	0.551	0.432	1	NS
KRR1	0.00762772	0.320283	0.399	0.315	1	NS
SH3BGRL3	1.79937e-12	0.320066	0.924	0.87	3.70706e-08	P
CD37	2.94965e-05	0.319969	0.795	0.704	0.607688	NS
TAPBPL	0.0102476	0.319449	0.183	0.105	1	NS
RAB8B	0.00280643	0.319449	0.443	0.327	1	NS
CYSLTR1	0.0834022	0.319439	0.167	0.123	1	NS
STRN	0.0268416	0.319376	0.234	0.167	1	NS
NACC2	0.00956974	0.318921	0.105	0.043	1	NS
TMEM179B	0.00624305	0.31865	0.287	0.191	1	NS
TIFA	0.0126678	0.318306	0.142	0.074	1	NS
PIH1D1	0.0103805	0.318293	0.226	0.142	1	NS
PSMD5-AS1	0.0431507	0.31823	0.265	0.204	1	NS
PIK3AP1	0.00743484	0.3176	0.312	0.21	1	NS
AXIN1	0.0111825	0.317015	0.165	0.093	1	NS
TMEM248	0.0102578	0.316723	0.383	0.296	1	NS
UBTF	0.00765818	0.316112	0.285	0.191	1	NS
SKA2	0.0111973	0.315543	0.165	0.093	1	NS
EEA1	0.0379488	0.315489	0.322	0.265	1	NS
ZBP1	0.0203151	0.315481	0.228	0.154	1	NS
APC	0.0117612	0.315425	0.284	0.198	1	NS
PARP11	0.0158858	0.315279	0.178	0.105	1	NS
MCM3	0.00447936	0.315221	0.191	0.099	1	NS
CCR7	0.0192045	0.31504	0.194	0.117	1	NS
MFSD10	0.0316009	0.314946	0.197	0.136	1	NS
MICB	0.0098509	0.31468	0.175	0.099	1	NS
RRP15	0.0113956	0.314653	0.151	0.08	1	NS
IFNAR2	0.00356057	0.314278	0.353	0.247	1	NS
GSDMB	0.00823536	0.313718	0.117	0.049	1	NS
NCOA1	0.00701847	0.313492	0.448	0.37	1	NS
C10orf118	0.00603949	0.313287	0.419	0.309	1	NS
CDC5L	0.0106284	0.313072	0.363	0.272	1	NS
CLSTN1	0.00423119	0.312816	0.426	0.315	1	NS
ZNF143	0.00879356	0.312809	0.171	0.093	1	NS
LPCAT4	0.00510064	0.312589	0.131	0.056	1	NS
ARHGAP30	9.00232e-05	0.312345	0.673	0.556	1	NS
RFX5	0.014107	0.312323	0.319	0.241	1	NS
RNF111	0.0512788	0.312244	0.202	0.148	1	NS
CLIC1	1.46948e-06	0.3119	0.793	0.679	0.0302742	NS
CD2BP2	0.00889751	0.311646	0.198	0.117	1	NS
PRDX4	0.0846585	0.311607	0.129	0.086	1	NS
ERC1	0.0622937	0.31152	0.159	0.111	1	NS
PPM1G	0.0044794	0.31148	0.35	0.241	1	NS
NSD1	0.010915	0.309893	0.416	0.327	1	NS
HNRNPR	0.000686039	0.309803	0.55	0.414	1	NS
DNAJB14	0.00119485	0.309792	0.541	0.401	1	NS
C9orf69	0.00143128	0.309741	0.141	0.049	1	NS
SH2D1A	0.00824021	0.309716	0.275	0.173	1	NS
ATR	0.003244	0.309574	0.26	0.148	1	NS
TPR	0.00031872	0.309233	0.651	0.519	1	NS
TNFAIP8L2	0.0475094	0.308671	0.201	0.148	1	NS
SUV420H1	0.00766314	0.308533	0.377	0.284	1	NS
ARFGEF1	0.013703	0.308029	0.404	0.327	1	NS
ARHGEF18	0.0126403	0.307963	0.196	0.117	1	NS
C21orf91	0.00684644	0.307505	0.246	0.148	1	NS
SPG11	0.0031195	0.307502	0.463	0.346	1	NS
DAD1	0.00649669	0.30743	0.385	0.296	1	NS
ANKRD12	6.52765e-07	0.307285	0.859	0.765	0.0134483	NS
DOPEY2	0.0184734	0.307218	0.136	0.074	1	NS
CEP350	0.000489816	0.307081	0.632	0.519	1	NS
ZNF92	0.00997895	0.306493	0.131	0.062	1	NS
ATRX	2.90982e-06	0.306482	0.82	0.704	0.0599481	NS
TRIP11	0.0039233	0.306112	0.417	0.29	1	NS
G6PD	0.0176469	0.306095	0.222	0.148	1	NS
RFX3	0.00956751	0.306056	0.138	0.068	1	NS
DRAP1	0.00609902	0.305951	0.454	0.364	1	NS
TSEN15	0.00570817	0.305824	0.202	0.111	1	NS
CALR	0.00725252	0.305513	0.399	0.315	1	NS
STAM2	0.0294313	0.305256	0.185	0.123	1	NS
LPAR5	0.054939	0.305188	0.139	0.093	1	NS
SEC24A	0.00440775	0.30509	0.115	0.043	1	NS
SMARCAD1	0.00936924	0.30479	0.199	0.117	1	NS
P2RY8	0.0061016	0.304065	0.301	0.198	1	NS
SHKBP1	0.0109513	0.303614	0.316	0.228	1	NS
DGKZ	0.00712216	0.3035	0.376	0.272	1	NS
BTBD7	0.0177235	0.303186	0.276	0.198	1	NS
ERAP2	0.00233916	0.303112	0.485	0.358	1	NS
CIR1	0.00211517	0.30296	0.396	0.278	1	NS
CCR1	0.0461143	0.30293	0.215	0.154	1	NS
UBA6	0.0124098	0.302892	0.338	0.253	1	NS
RP5-1180E21.5	0.00773175	0.302853	0.315	0.21	1	NS
FMNL1	0.000403356	0.30271	0.565	0.426	1	NS
FBXO18	0.0364161	0.302642	0.223	0.16	1	NS
ASAP1	0.0448053	0.301646	0.299	0.241	1	NS
C1GALT1C1	0.00573168	0.301469	0.12	0.049	1	NS
BLCAP	0.0192182	0.301354	0.223	0.148	1	NS
ITGAM	0.0280308	0.301182	0.283	0.21	1	NS
NARF	0.0220951	0.301128	0.18	0.111	1	NS
CLK2	0.013746	0.301122	0.26	0.173	1	NS
BCOR	0.0304849	0.301107	0.193	0.13	1	NS
HKR1	0.0157495	0.301073	0.107	0.049	1	NS
CEP135	0.0375734	0.300959	0.232	0.167	1	NS
RTF1	0.0139882	0.300915	0.424	0.352	1	NS
WDR33	0.0121972	0.300548	0.357	0.272	1	NS
ESYT1	0.00523534	0.300334	0.368	0.259	1	NS
PRAF2	0.0175531	0.300106	0.146	0.08	1	NS
ZDHHC21	0.0169322	0.300026	0.207	0.13	1	NS
LSM14B	0.00905187	0.299359	0.107	0.043	1	NS
RPUSD3	0.0239809	0.299324	0.179	0.111	1	NS
SLC5A3	0.0416943	0.299319	0.243	0.179	1	NS
HMHA1	0.00276898	0.298697	0.541	0.438	1	NS
RP11-174G6.5	0.0362349	0.298675	0.104	0.056	1	NS
FKBP2	0.0434267	0.298511	0.345	0.284	1	NS
QSER1	0.0657593	0.298326	0.179	0.13	1	NS
TRIM11	0.00683261	0.298143	0.176	0.093	1	NS
USP33	0.0151365	0.297958	0.364	0.278	1	NS
PDS5B	0.00850909	0.297673	0.329	0.228	1	NS
BIRC6	0.00125849	0.297182	0.623	0.525	1	NS
CYTH4	0.00397333	0.297106	0.418	0.296	1	NS
TSPAN17	0.00710694	0.297015	0.101	0.037	1	NS
2024-03-01	0.134309	0.297	0.271	0.235	1	NS
ZBTB8OS	0.00700756	0.296955	0.22	0.13	1	NS
RC3H2	0.0184585	0.296365	0.377	0.302	1	NS
PIM2	0.0175772	0.296193	0.266	0.179	1	NS
PCMT1	0.0158756	0.296122	0.317	0.241	1	NS
OSBPL5	0.00572778	0.296026	0.124	0.049	1	NS
SEL1L3	0.0353636	0.295865	0.414	0.364	1	NS
C11orf68	0.0123646	0.295844	0.157	0.086	1	NS
HIST1H2BK	0.0131925	0.295813	0.205	0.123	1	NS
DDX10	0.00623261	0.295702	0.194	0.105	1	NS
RAD50	0.00392963	0.295598	0.427	0.302	1	NS
NCALD	0.0167852	0.295546	0.154	0.086	1	NS
MPHOSPH10	0.0197965	0.295472	0.299	0.216	1	NS
STK39	0.0100886	0.295172	0.274	0.179	1	NS
SLC35F6	0.00584309	0.295065	0.138	0.062	1	NS
TRAF1	0.059772	0.294903	0.197	0.142	1	NS
CCDC12	0.00894406	0.294625	0.238	0.148	1	NS
SF3B4	0.0115483	0.294473	0.28	0.191	1	NS
PHF23	0.0204409	0.294313	0.166	0.099	1	NS
RP11-4F5.2	0.00382532	0.294112	0.101	0.031	1	NS
RASGRP3	0.0613272	0.29399	0.154	0.105	1	NS
IL10RA	0.0100495	0.293968	0.457	0.383	1	NS
TNFSF14	0.0678361	0.293815	0.212	0.16	1	NS
KPNB1	0.00030404	0.293809	0.725	0.599	1	NS
ACTR3	2.60035e-05	0.293676	0.741	0.642	0.535724	NS
NUP210	0.00877741	0.293578	0.441	0.346	1	NS
ZNF107	0.0204922	0.293121	0.189	0.117	1	NS
DYNC1LI1	0.0617303	0.292842	0.207	0.154	1	NS
DTNBP1	0.0394965	0.292749	0.19	0.13	1	NS
C1GALT1	0.0145352	0.292449	0.328	0.241	1	NS
BPTF	2.8315e-05	0.291905	0.803	0.691	0.583345	NS
VNN2	0.0131818	0.291776	0.126	0.062	1	NS
KIF2A	0.00430659	0.291653	0.311	0.198	1	NS
TAF1B	0.0058462	0.291206	0.139	0.062	1	NS
TLN1	4.84399e-05	0.291109	0.753	0.642	0.997958	NS
ATP13A2	0.00945083	0.290992	0.141	0.068	1	NS
C14orf159	0.00954832	0.290609	0.358	0.259	1	NS
GOLGA3	0.0137489	0.290576	0.298	0.21	1	NS
TRIM38	0.00075704	0.290552	0.65	0.568	1	NS
PDCD10	0.0352822	0.290353	0.263	0.198	1	NS
RBM10	0.0191265	0.290286	0.259	0.179	1	NS
CCDC88B	0.0395581	0.290113	0.29	0.228	1	NS
RBM41	0.0261771	0.28966	0.182	0.117	1	NS
LDB1	0.0276477	0.289561	0.181	0.117	1	NS
CROCCP2	0.00833533	0.289433	0.216	0.13	1	NS
TXNDC9	0.0424214	0.289285	0.139	0.086	1	NS
UNC93B1	0.0996769	0.288899	0.151	0.111	1	NS
BRWD1	0.0108608	0.288697	0.477	0.395	1	NS
COMT	0.0373879	0.288616	0.26	0.198	1	NS
MAPK14	0.0227118	0.288411	0.322	0.247	1	NS
BOD1L1	0.000380847	0.288109	0.689	0.562	1	NS
ZCCHC6	0.0164848	0.288017	0.424	0.333	1	NS
SMC1A	0.0056603	0.287745	0.449	0.34	1	NS
LENG8	0.0195412	0.287694	0.302	0.222	1	NS
UBR4	0.026931	0.287444	0.357	0.302	1	NS
LINC00341	0.0200072	0.287409	0.127	0.068	1	NS
NAA16	0.0239635	0.287322	0.228	0.154	1	NS
ZRSR2	0.0299665	0.287253	0.244	0.173	1	NS
RFTN1	0.045765	0.287222	0.273	0.21	1	NS
TMEM60	0.0205918	0.287162	0.112	0.056	1	NS
MAGOH	0.0388676	0.286889	0.176	0.117	1	NS
EED	0.0294042	0.286794	0.188	0.123	1	NS
NOP2	0.0281106	0.286731	0.153	0.093	1	NS
KIAA2018	0.00918091	0.286652	0.304	0.21	1	NS
RAB4B	0.0568374	0.286517	0.268	0.216	1	NS
PTPN4	0.0114003	0.286185	0.403	0.309	1	NS
FCHSD1	0.00762509	0.285622	0.11	0.043	1	NS
ARPC1B	8.48127e-05	0.284943	0.812	0.63	1	NS
GMEB1	0.0309133	0.284867	0.188	0.123	1	NS
CCDC85B	0.0201187	0.28477	0.29	0.21	1	NS
AGK	0.038962	0.284518	0.154	0.099	1	NS
GPX7	0.0231917	0.284385	0.111	0.056	1	NS
SNX11	0.0713437	0.284252	0.123	0.08	1	NS
DCAF7	0.00370378	0.284251	0.563	0.451	1	NS
CTC-425F1.4	0.00854835	0.284127	0.489	0.407	1	NS
SEPT11	0.02827	0.28393	0.287	0.216	1	NS
ARPC2	3.87048e-10	0.283693	0.953	0.852	7.97397e-06	P
BIRC3	0.0087434	0.283681	0.515	0.401	1	NS
AARS	0.0417873	0.283605	0.173	0.117	1	NS
B3GNT2	0.0351313	0.283605	0.222	0.154	1	NS
BTN2A2	0.0240178	0.283473	0.142	0.08	1	NS
RBBP7	0.0139363	0.283199	0.398	0.315	1	NS
EPRS	0.00448803	0.282928	0.418	0.309	1	NS
NOP10	0.0192622	0.282669	0.296	0.216	1	NS
BTN3A3	0.00847402	0.282555	0.186	0.105	1	NS
ZFR	0.00881029	0.281978	0.433	0.34	1	NS
TTN-AS1	0.035492	0.281956	0.136	0.08	1	NS
RNF187	0.00852807	0.28191	0.287	0.185	1	NS
FAM179B	0.00756968	0.281876	0.15	0.074	1	NS
TMEM131	0.0130611	0.281051	0.338	0.247	1	NS
NEMF	0.00206679	0.280238	0.621	0.5	1	NS
CCDC91	0.0157496	0.279759	0.36	0.272	1	NS
VKORC1	0.0505489	0.279508	0.186	0.13	1	NS
CALHM2	0.0154905	0.27943	0.125	0.062	1	NS
TAF2	0.0707921	0.27876	0.258	0.21	1	NS
RALGAPB	0.00918053	0.278425	0.324	0.216	1	NS
TANK	0.0120127	0.27824	0.385	0.296	1	NS
NUCB1	0.0140304	0.278218	0.303	0.21	1	NS
ESYT2	0.0144101	0.277783	0.411	0.321	1	NS
TSTD2	0.0283402	0.277522	0.147	0.086	1	NS
C1orf63	0.00719923	0.276985	0.524	0.42	1	NS
OFD1	0.0104533	0.276738	0.497	0.401	1	NS
GYPC	0.00612889	0.276714	0.367	0.253	1	NS
UTP14A	0.0159767	0.276503	0.108	0.049	1	NS
OGT	0.00186198	0.276103	0.612	0.488	1	NS
CD63	0.0136452	0.275717	0.523	0.463	1	NS
LRP10	0.00758346	0.27566	0.528	0.451	1	NS
GTF2I	0.0246425	0.275201	0.164	0.099	1	NS
PTPRC	3.31133e-09	0.275104	0.949	0.846	6.822e-05	NS
ANAPC5	0.00405432	0.274732	0.494	0.37	1	NS
ACTR1A	0.0449781	0.274488	0.251	0.191	1	NS
KIAA0922	0.00726905	0.274317	0.27	0.167	1	NS
SH3BP2	0.0438169	0.274121	0.308	0.247	1	NS
SF3B2	0.00413955	0.274064	0.558	0.475	1	NS
ZC3H12A	0.0749563	0.273948	0.166	0.117	1	NS
MTRR	0.031632	0.273821	0.175	0.111	1	NS
LMAN1	0.0350649	0.273695	0.35	0.278	1	NS
METTL13	0.00310582	0.273507	0.121	0.043	1	NS
SETD5	0.0154676	0.27335	0.469	0.389	1	NS
CPSF4	0.0175749	0.27317	0.107	0.049	1	NS
TIA1	0.0112171	0.272101	0.485	0.395	1	NS
TTC1	0.0158366	0.271967	0.277	0.191	1	NS
UBR1	0.0442537	0.271905	0.323	0.259	1	NS
ZDHHC18	0.0213261	0.271167	0.197	0.123	1	NS
CXXC1	0.0220087	0.270827	0.198	0.13	1	NS
EIF5B	0.00281154	0.27069	0.632	0.519	1	NS
SCAMP2	0.00964811	0.27055	0.446	0.333	1	NS
TNFAIP8	0.00617041	0.270369	0.552	0.451	1	NS
OPTN	0.00479119	0.270173	0.441	0.315	1	NS
C21orf59	0.0114909	0.270039	0.16	0.086	1	NS
IKBKE	0.0131048	0.270018	0.168	0.093	1	NS
RP11-526I2.5	0.0102363	0.269938	0.125	0.056	1	NS
USP34	0.00256427	0.269899	0.664	0.549	1	NS
SS18L2	0.0333768	0.269817	0.228	0.16	1	NS
LGALS1	0.0563413	0.269707	0.38	0.327	1	NS
LUC7L	0.0667792	0.268981	0.271	0.216	1	NS
JAK1	3.05784e-05	0.268876	0.788	0.71	0.629977	NS
SMG1	0.00273327	0.268257	0.576	0.469	1	NS
SCLT1	0.0283349	0.268113	0.222	0.154	1	NS
UBE2N	0.0145928	0.267897	0.314	0.222	1	NS
COPE	0.00458461	0.267762	0.432	0.327	1	NS
CCDC93	0.0455804	0.267676	0.191	0.13	1	NS
SRRM2	4.68684e-05	0.267612	0.811	0.698	0.965582	NS
C12orf57	0.0264722	0.267551	0.403	0.321	1	NS
CCL5	0.0229928	0.267544	0.504	0.407	1	NS
ACTN4	0.000227663	0.267186	0.728	0.617	1	NS
MUS81	0.0254795	0.267115	0.27	0.191	1	NS
MIDN	0.00457685	0.266878	0.537	0.432	1	NS
MRPL48	0.0244318	0.266401	0.111	0.056	1	NS
STK17A	0.00613867	0.266145	0.563	0.494	1	NS
TOPBP1	0.0591343	0.265796	0.26	0.204	1	NS
FKBP3	0.0366333	0.265457	0.301	0.235	1	NS
HLA-A	2.19392e-11	0.26542	0.985	0.895	4.51992e-07	P
LRBA	0.0196154	0.265106	0.343	0.259	1	NS
CTC-241F20.3	0.0613222	0.264984	0.197	0.142	1	NS
ZNF827	0.00604939	0.264792	0.208	0.111	1	NS
PRRC2C	2.85827e-06	0.264788	0.943	0.821	0.058886	NS
APMAP	0.0106133	0.26469	0.414	0.315	1	NS
LYN	0.0182646	0.264455	0.401	0.302	1	NS
SNHG3	0.0216016	0.264386	0.129	0.068	1	NS
SMG7	0.0240389	0.264358	0.307	0.228	1	NS
GTPBP1	0.0211274	0.263928	0.237	0.16	1	NS
ZC3H11A	0.0274188	0.26389	0.361	0.278	1	NS
CAST	0.000102118	0.263272	0.758	0.679	1	NS
DENND1C	0.0158256	0.263258	0.353	0.265	1	NS
KIAA1033	0.0319614	0.263256	0.38	0.315	1	NS
NUP62	0.00695674	0.262989	0.407	0.29	1	NS
EPC2	0.0527372	0.262939	0.166	0.111	1	NS
STRIP1	0.0246169	0.262776	0.203	0.13	1	NS
CASP1	0.0361862	0.262523	0.322	0.253	1	NS
KDM6A	0.0604961	0.262469	0.21	0.154	1	NS
LARS	0.0698845	0.2615	0.346	0.302	1	NS
JHDM1D	0.0486345	0.261384	0.168	0.111	1	NS
UBE2Z	0.0442863	0.26119	0.317	0.259	1	NS
BRD2	0.00147785	0.261137	0.656	0.556	1	NS
CD164	0.00015752	0.260814	0.71	0.642	1	NS
TCOF1	0.0527929	0.260783	0.317	0.259	1	NS
SPPL3	0.0849843	0.260335	0.246	0.198	1	NS
WDFY4	0.323997	0.260321	0.131	0.111	1	NS
MFSD5	0.0137271	0.260264	0.158	0.086	1	NS
AKAP17A	0.0223782	0.259685	0.284	0.204	1	NS
ZBTB7B	0.0331075	0.259515	0.179	0.117	1	NS
TRAPPC10	0.00838323	0.259472	0.474	0.37	1	NS
SNRPD3	0.02713	0.258795	0.33	0.253	1	NS
PSMA3	0.0246286	0.258765	0.383	0.302	1	NS
SESN3	0.195904	0.258562	0.209	0.179	1	NS
SF3B1	5.27667e-05	0.258384	0.82	0.722	1	NS
PLEKHO2	0.104611	0.258254	0.183	0.142	1	NS
RIC8B	0.0227083	0.258253	0.12	0.062	1	NS
TAF1	0.045355	0.258219	0.258	0.191	1	NS
IL32	0.0178369	0.258079	0.516	0.463	1	NS
PSMD14	0.030075	0.258014	0.209	0.142	1	NS
TES	0.00533327	0.257892	0.585	0.475	1	NS
RUNX3	0.00318984	0.257833	0.676	0.556	1	NS
CEP85L	0.0263989	0.257389	0.366	0.278	1	NS
FRYL	0.0162964	0.257387	0.472	0.389	1	NS
SLCO3A1	0.137746	0.257265	0.195	0.16	1	NS
LARP7	0.00995912	0.257208	0.484	0.401	1	NS
SRCAP	0.0597651	0.257022	0.12	0.074	1	NS
MRPS14	0.0322897	0.256994	0.138	0.08	1	NS
RSU1	0.0188978	0.256919	0.37	0.284	1	NS
R3HDM4	0.0388532	0.25689	0.237	0.167	1	NS
GPKOW	0.0326238	0.25661	0.13	0.074	1	NS
ITGB1BP1	0.0326808	0.256575	0.304	0.228	1	NS
ENTHD2	0.0458443	0.256547	0.125	0.074	1	NS
ACYP1	0.00467788	0.256465	0.109	0.037	1	NS
MEX3C	0.0447699	0.256321	0.238	0.173	1	NS
RGS14	0.0128032	0.256096	0.197	0.117	1	NS
MYL12A	1.35728e-05	0.255784	0.815	0.753	0.279628	NS
OMA1	0.0575078	0.255654	0.228	0.167	1	NS
SACM1L	0.0401661	0.255644	0.33	0.265	1	NS
HNRNPM	0.00149265	0.255633	0.621	0.506	1	NS
TOP1	0.00935759	0.255579	0.593	0.512	1	NS
SRRT	0.0290431	0.255567	0.24	0.167	1	NS
DDX46	0.00364481	0.254879	0.56	0.463	1	NS
CRELD2	0.0273055	0.2546	0.172	0.105	1	NS
SLC9A3R1	0.00380952	0.254556	0.54	0.426	1	NS
GOPC	0.0450383	0.254475	0.295	0.228	1	NS
SURF6	0.0259107	0.254287	0.158	0.093	1	NS
NUDT5	0.0734425	0.254097	0.232	0.179	1	NS
CALM3	0.00412964	0.254009	0.593	0.457	1	NS
SAFB	0.0596994	0.253928	0.163	0.111	1	NS
COX17	0.0472485	0.253909	0.357	0.29	1	NS
GORASP2	0.0138265	0.253841	0.269	0.179	1	NS
FUBP1	0.0174684	0.253781	0.449	0.37	1	NS
GTF3C1	0.0376094	0.253583	0.188	0.123	1	NS
CECR1	0.0177412	0.253466	0.505	0.426	1	NS
JAK2	0.0884874	0.253413	0.236	0.191	1	NS
TLR7	0.200426	0.25341	0.108	0.08	1	NS
INO80	0.126504	0.253316	0.225	0.185	1	NS
ZNF720	0.028481	0.253044	0.184	0.117	1	NS
TDRD7	0.0921127	0.25279	0.17	0.123	1	NS
ZNF326	0.0981603	0.252746	0.226	0.179	1	NS
AKAP9	0.00104047	0.252447	0.756	0.636	1	NS
FAM111A	0.0370377	0.252258	0.374	0.302	1	NS
GIGYF2	0.0210807	0.25201	0.388	0.309	1	NS
HSPA5	0.00838328	0.251882	0.574	0.488	1	NS
GTPBP2	0.0336723	0.251462	0.138	0.08	1	NS
MEMO1	0.05131	0.251327	0.139	0.086	1	NS
MOV10	0.0128161	0.251182	0.214	0.13	1	NS
DTHD1	0.0286217	0.251146	0.104	0.049	1	NS
RALA	0.0814037	0.250962	0.21	0.16	1	NS
RBM42	0.0196483	0.25085	0.168	0.099	1	NS
NRD1	0.0162173	0.25082	0.481	0.414	1	NS
KMT2E	0.000746618	0.250091	0.826	0.685	1	NS
CDK16	0.0301169	-0.250057	0.129	0.185	1	NS
YOD1	0.0206138	-0.250307	0.065	0.111	1	NS
CAMLG	0.013726	-0.250497	0.286	0.377	1	NS
GTF3A	0.0199606	-0.250575	0.439	0.506	1	NS
RASSF4	0.00441245	-0.250605	0.173	0.265	1	NS
SMIM19	0.0151044	-0.250665	0.161	0.235	1	NS
FBXO32	0.192374	-0.250829	0.126	0.154	1	NS
ERF	0.0091101	-0.250881	0.087	0.148	1	NS
CCND1	0.00596592	-0.250991	0.084	0.148	1	NS
RAP1B	0.0125683	-0.251138	0.232	0.321	1	NS
JMJD6	0.0057563	-0.251177	0.135	0.21	1	NS
GMPR2	0.012487	-0.251424	0.191	0.272	1	NS
EIF2S3	0.00818269	-0.251919	0.351	0.451	1	NS
MTRNR2L2	0.20685	-0.252187	0.152	0.185	1	NS
UBXN2B	0.000137605	-0.252274	0.103	0.204	1	NS
RIN2	0.00407064	-0.252393	0.078	0.142	1	NS
TGIF1	0.0104452	-0.252558	0.099	0.16	1	NS
ZFAND2B	0.0263941	-0.253094	0.144	0.204	1	NS
RPS25	0.000213433	-0.25315	0.641	0.765	1	NS
ABHD15	0.00452751	-0.253233	0.137	0.216	1	NS
IDNK	0.0380902	-0.253284	0.084	0.13	1	NS
FOS	0.000159328	-0.253605	0.737	0.79	1	NS
FBXO25	0.00220968	-0.254465	0.143	0.235	1	NS
RDX	0.0161655	-0.254919	0.23	0.309	1	NS
ZNF189	0.00144565	-0.255016	0.061	0.123	1	NS
N4BP2	0.00666237	-0.255085	0.223	0.315	1	NS
GNB4	0.000484271	-0.255185	0.081	0.16	1	NS
PRKRA	0.00708394	-0.255211	0.151	0.228	1	NS
RBM15B	0.00365868	-0.255259	0.157	0.247	1	NS
RNF41	0.00207186	-0.255333	0.12	0.204	1	NS
RGCC	0.142567	-0.255341	0.185	0.222	1	NS
ACO2	0.0873383	-0.255653	0.316	0.37	1	NS
APBB1	0.0219545	-0.255827	0.091	0.142	1	NS
PDE8A	0.00106868	-0.255857	0.115	0.204	1	NS
HDAC6	0.0120133	-0.256306	0.144	0.216	1	NS
MED21	0.00520915	-0.256493	0.071	0.13	1	NS
MED11	0.02617	-0.256555	0.154	0.216	1	NS
SLC25A39	0.0356317	-0.256651	0.278	0.352	1	NS
LINC00963	0.0131429	-0.256823	0.119	0.185	1	NS
COX7C	0.000929117	-0.256972	0.682	0.747	1	NS
ZNF331	0.0364367	-0.257042	0.169	0.228	1	NS
PRKAG1	0.0109602	-0.257346	0.221	0.302	1	NS
RP11-138A9.2	0.0277043	-0.257349	0.145	0.204	1	NS
CPD	0.0369106	-0.257375	0.189	0.247	1	NS
COQ9	0.126911	-0.25754	0.086	0.117	1	NS
CLEC4A	2.09642e-05	-0.257558	0.043	0.117	0.431904	NS
TTI1	0.0868241	-0.257584	0.108	0.148	1	NS
DNPH1	0.192528	-0.257628	0.149	0.179	1	NS
RPS14	3.02157e-11	-0.257854	0.932	0.975	6.22503e-07	P
HAX1	0.0475029	-0.257916	0.231	0.29	1	NS
LIMS1	0.00959905	-0.257951	0.406	0.5	1	NS
GALNT11	0.00337249	-0.258525	0.166	0.259	1	NS
RPL13	2.1472e-14	-0.258533	0.947	0.957	4.42367e-10	P
C20orf27	0.000928509	-0.258739	0.096	0.179	1	NS
UBE2J2	0.168112	-0.258803	0.178	0.21	1	NS
OCIAD2	0.0685471	-0.259375	0.234	0.284	1	NS
ZFAND3	0.00358142	-0.259593	0.201	0.296	1	NS
PLAA	0.0137011	-0.260345	0.116	0.179	1	NS
KANSL1-AS1	0.0113555	-0.260762	0.058	0.105	1	NS
ZNF83	0.00881008	-0.261126	0.228	0.315	1	NS
TPMT	0.0442839	-0.261332	0.123	0.173	1	NS
AGPAT1	0.00602609	-0.261534	0.16	0.241	1	NS
SIPA1L1	0.00720756	-0.261608	0.206	0.296	1	NS
ZNF770	0.0390389	-0.261874	0.372	0.444	1	NS
RNF10	0.00659683	-0.261877	0.345	0.438	1	NS
CAPS	0.0115076	-0.262467	0.062	0.111	1	NS
PHF2	0.00852219	-0.262479	0.158	0.235	1	NS
AIG1	0.0104094	-0.2625	0.079	0.136	1	NS
POLI	0.019342	-0.262734	0.098	0.154	1	NS
USF2	0.00532396	-0.263339	0.395	0.512	1	NS
NAT9	0.0108249	-0.263417	0.084	0.142	1	NS
GSS	0.0113403	-0.263485	0.099	0.16	1	NS
TPT1	3.46372e-25	-0.263835	0.992	1	7.13596e-21	P
CPQ	0.00171416	-0.263913	0.07	0.136	1	NS
EIF1	7.25343e-10	-0.264063	0.906	0.969	1.49435e-05	NS
STRADB	0.0103354	-0.264104	0.056	0.105	1	NS
GNA13	0.00394273	-0.264553	0.371	0.475	1	NS
ZCCHC14	0.000592483	-0.264681	0.06	0.13	1	NS
MGST3	0.00152742	-0.264709	0.261	0.383	1	NS
KAT5	0.00138763	-0.264801	0.086	0.16	1	NS
ITGA6	0.00840018	-0.264906	0.157	0.235	1	NS
SNRPA	0.0184873	-0.265161	0.123	0.185	1	NS
DPYD	0.000880585	-0.265259	0.166	0.272	1	NS
RNU1-60P	0.061373	-0.265279	0.16	0.21	1	NS
AUH	0.0164478	-0.265454	0.103	0.16	1	NS
LSM4	0.0245865	-0.265616	0.274	0.346	1	NS
PRCP	0.0117199	-0.265819	0.202	0.284	1	NS
ANKS1A	0.00511959	-0.266005	0.098	0.167	1	NS
ARRDC1	0.00507828	-0.266068	0.165	0.253	1	NS
PTPN13	0.0118663	-0.266083	0.057	0.105	1	NS
RILPL2	0.0238843	-0.2661	0.271	0.346	1	NS
LRP1	2.50172e-05	-0.266162	0.076	0.173	0.515404	NS
TK2	0.00591545	-0.266279	0.09	0.154	1	NS
FOXN3	0.000976807	-0.266694	0.53	0.63	1	NS
C1QB	0.00295864	-0.267364	0.139	0.228	1	NS
SAT1	0.000852731	-0.26752	0.636	0.691	1	NS
STAB1	1.56762e-06	-0.267576	0.044	0.13	0.0322961	NS
ZSCAN18	0.00773224	-0.26832	0.096	0.16	1	NS
ZNF358	0.0108198	-0.26857	0.062	0.111	1	NS
TSFM	0.108466	-0.268719	0.107	0.142	1	NS
LYSMD3	0.0147038	-0.268756	0.149	0.216	1	NS
MVD	0.00212354	-0.268852	0.079	0.148	1	NS
MPC1	0.146332	-0.269179	0.26	0.302	1	NS
ABCC4	5.96471e-05	-0.269331	0.065	0.148	1	NS
RNF11	0.180937	-0.269343	0.173	0.204	1	NS
AGPAT6	0.0129039	-0.269373	0.193	0.272	1	NS
PHF17	0.0179729	-0.26946	0.296	0.377	1	NS
TOM1	0.00478564	-0.26967	0.108	0.179	1	NS
PRKAR2A	0.00360248	-0.269785	0.328	0.438	1	NS
GPNMB	0.00180283	-0.269902	0.053	0.111	1	NS
CDKN2C	0.0106413	-0.270157	0.062	0.111	1	NS
LGALS2	0.00556945	-0.270308	0.058	0.111	1	NS
SLC7A6	0.0234248	-0.270689	0.179	0.247	1	NS
PDP1	0.00579841	-0.270824	0.151	0.228	1	NS
SERP1	0.000153396	-0.270971	0.612	0.735	1	NS
UBE2W	0.00235832	-0.271453	0.205	0.309	1	NS
ATHL1	0.0232025	-0.271569	0.149	0.21	1	NS
NCK2	0.0119645	-0.271972	0.264	0.346	1	NS
ERI3	0.015005	-0.272084	0.064	0.111	1	NS
ATXN7	0.0151567	-0.272108	0.392	0.463	1	NS
ZDHHC7	0.00282443	-0.272927	0.201	0.302	1	NS
MOAP1	0.0066618	-0.272948	0.141	0.216	1	NS
TM2D2	0.0151881	-0.273238	0.136	0.204	1	NS
STXBP2	0.0342648	-0.273327	0.139	0.198	1	NS
C6orf226	0.000752159	-0.273389	0.046	0.105	1	NS
TSEN54	0.0451259	-0.27356	0.235	0.296	1	NS
IL1RAP	0.000156068	-0.273908	0.052	0.123	1	NS
ARID5A	0.000853444	-0.274383	0.266	0.395	1	NS
ZNF330	0.00958278	-0.274729	0.17	0.247	1	NS
CDIP1	0.0394434	-0.274861	0.138	0.191	1	NS
CACYBP	0.0625347	-0.275114	0.262	0.315	1	NS
SLC25A33	0.000864648	-0.275245	0.047	0.105	1	NS
CYP2R1	0.0118553	-0.275558	0.09	0.148	1	NS
SMAD7	0.0658845	-0.275738	0.159	0.21	1	NS
PRR13	0.0175421	-0.276258	0.314	0.395	1	NS
CHN2	0.00043284	-0.276568	0.101	0.191	1	NS
IDI1	0.0023635	-0.277236	0.394	0.512	1	NS
C12orf44	0.0680746	-0.277638	0.08	0.117	1	NS
NIT2	0.0530717	-0.277668	0.142	0.191	1	NS
LRRK2	0.00414054	-0.277913	0.116	0.191	1	NS
CBX5	0.0123692	-0.278357	0.296	0.383	1	NS
SNHG5	0.00514968	-0.278834	0.419	0.506	1	NS
ATRAID	0.00424419	-0.278964	0.255	0.352	1	NS
UROD	0.0101035	-0.279325	0.133	0.204	1	NS
HMGA1	0.00272137	-0.279634	0.171	0.265	1	NS
FXYD5	0.000576552	-0.279846	0.585	0.679	1	NS
DLD	0.0106246	-0.279859	0.238	0.321	1	NS
PLD4	7.28591e-07	-0.280122	0.072	0.185	0.0150104	NS
CFL2	0.0241108	-0.28038	0.107	0.16	1	NS
VPS29	0.0151364	-0.281022	0.347	0.426	1	NS
ATP6V0E2	0.0545057	-0.281029	0.161	0.21	1	NS
USP36	0.0112507	-0.281175	0.283	0.364	1	NS
ZNF652	0.00392363	-0.281513	0.353	0.475	1	NS
TIMP2	0.00135083	-0.281541	0.152	0.253	1	NS
PRKAG2	0.00535218	-0.281553	0.172	0.259	1	NS
HSD17B11	0.00374594	-0.281982	0.283	0.383	1	NS
UGDH	0.022338	-0.28245	0.08	0.13	1	NS
GAS5	0.00115587	-0.282519	0.351	0.475	1	NS
LRIG1	0.00034599	-0.282688	0.059	0.13	1	NS
C6orf48	0.000883758	-0.282849	0.43	0.556	1	NS
RNF144A	0.00350904	-0.282957	0.052	0.105	1	NS
PDZD8	0.00608951	-0.283775	0.105	0.173	1	NS
CCNI	8.50725e-14	-0.28406	0.909	0.963	1.75266e-09	P
SPECC1	3.07039e-05	-0.284107	0.081	0.179	0.632562	NS
INADL	0.00300359	-0.284452	0.157	0.247	1	NS
NPC1	0.0255535	-0.284714	0.162	0.222	1	NS
AIFM1	0.152399	-0.284884	0.121	0.154	1	NS
NUPL1	0.00490636	-0.284933	0.221	0.315	1	NS
ACVR1B	0.000660655	-0.284969	0.062	0.13	1	NS
FCGRT	0.00285001	-0.285195	0.181	0.278	1	NS
RPS7	0.000462825	-0.285233	0.546	0.667	1	NS
DDT	0.00911132	-0.285402	0.245	0.34	1	NS
JAZF1	0.00130691	-0.285436	0.19	0.296	1	NS
NAPRT1	0.00771632	-0.28595	0.078	0.136	1	NS
KIAA1279	0.0171116	-0.286037	0.094	0.148	1	NS
LILRB4	1.9942e-05	-0.28617	0.083	0.185	0.410845	NS
HADH	0.135204	-0.286217	0.144	0.179	1	NS
SMS	0.000495502	-0.28625	0.102	0.191	1	NS
MT-TT	4.96301e-06	-0.2863	0.044	0.123	0.102248	NS
RSBN1	0.0057516	-0.28682	0.352	0.451	1	NS
NR1H2	0.00303815	-0.287176	0.265	0.37	1	NS
RNF135	6.31502e-05	-0.287272	0.097	0.198	1	NS
MCM5	0.00351505	-0.287465	0.142	0.222	1	NS
CRY1	0.00376776	-0.28801	0.07	0.13	1	NS
PDE3B	0.00189318	-0.288048	0.137	0.228	1	NS
WWP1	0.00207974	-0.288464	0.245	0.352	1	NS
DDX20	0.000853508	-0.288704	0.114	0.204	1	NS
C1QA	0.0023805	-0.28913	0.143	0.235	1	NS
GLRX5	0.0388503	-0.289175	0.24	0.302	1	NS
DPH5	0.000802263	-0.289238	0.114	0.204	1	NS
GS1-358P8.4	0.00447301	-0.289428	0.075	0.136	1	NS
HABP4	0.00385303	-0.289538	0.106	0.179	1	NS
RNMT	0.00213601	-0.289715	0.227	0.333	1	NS
EIF3F	0.00228363	-0.289871	0.303	0.42	1	NS
HECA	0.00943886	-0.289892	0.47	0.525	1	NS
TOMM20	0.0136331	-0.289917	0.303	0.377	1	NS
PDXK	0.00501039	-0.290025	0.178	0.265	1	NS
GLO1	0.000285129	-0.290452	0.269	0.407	1	NS
TCEAL3	0.000134502	-0.290695	0.075	0.16	1	NS
LARP4B	0.00578821	-0.290702	0.35	0.444	1	NS
GLTSCR2	2.66306e-05	-0.290918	0.7	0.815	0.548644	NS
ELP5	0.000839014	-0.29124	0.087	0.167	1	NS
C16orf62	0.00653802	-0.291472	0.132	0.204	1	NS
CINP	0.049494	-0.291514	0.098	0.142	1	NS
DCTN4	0.00513899	-0.291537	0.16	0.241	1	NS
NSA2	0.00420411	-0.291552	0.347	0.451	1	NS
APPL2	0.0213606	-0.291909	0.148	0.21	1	NS
RP11-473I1.9	0.00162716	-0.292031	0.053	0.111	1	NS
F8A1	0.000335378	-0.292196	0.105	0.198	1	NS
NMRK1	0.0518935	-0.292215	0.172	0.222	1	NS
LPL	0.000422082	-0.292372	0.044	0.105	1	NS
ARHGAP24	0.00143434	-0.29243	0.137	0.228	1	NS
MZT2B	0.00068281	-0.293359	0.232	0.352	1	NS
ISCA1	0.00492453	-0.293403	0.084	0.148	1	NS
ST3GAL1	0.00171158	-0.293454	0.454	0.556	1	NS
SOCS3	0.295063	-0.294184	0.136	0.16	1	NS
PPP1R16B	0.0138256	-0.294807	0.264	0.34	1	NS
RNF144B	2.64935e-06	-0.294947	0.091	0.21	0.0545818	NS
PCTP	0.000455262	-0.295195	0.056	0.123	1	NS
TXNDC17	0.0297479	-0.295417	0.179	0.241	1	NS
GLUD1	0.0016251	-0.295558	0.301	0.42	1	NS
DPYSL2	0.00155637	-0.295727	0.231	0.333	1	NS
YIF1A	0.00538432	-0.296149	0.099	0.167	1	NS
RPSA	0.000835349	-0.296333	0.547	0.654	1	NS
SMURF2	0.0028017	-0.296523	0.225	0.327	1	NS
IPO13	0.00189311	-0.297041	0.067	0.13	1	NS
MAP3K8	0.00012197	-0.297498	0.161	0.284	1	NS
CMTM7	0.00319041	-0.297841	0.264	0.37	1	NS
SUCLG1	0.339681	-0.297942	0.314	0.327	1	NS
ZNF839	0.000329912	-0.298144	0.059	0.13	1	NS
DAK	0.017453	-0.298199	0.103	0.16	1	NS
PPP1R2	0.00453742	-0.298553	0.295	0.395	1	NS
ATXN1	0.000974491	-0.298667	0.373	0.506	1	NS
SSH2	0.0047187	-0.298716	0.298	0.389	1	NS
RP11-343N15.5	9.89938e-05	-0.299779	0.091	0.185	1	NS
MKLN1-AS1	0.0139299	-0.300331	0.155	0.222	1	NS
ACAA1	0.244836	-0.300382	0.309	0.327	1	NS
ST3GAL6	4.16491e-08	-0.300404	0.063	0.179	0.000858056	NS
UGP2	0.00116584	-0.300579	0.476	0.586	1	NS
COMMD1	0.0121529	-0.300638	0.123	0.185	1	NS
FN3KRP	0.002775	-0.300957	0.12	0.198	1	NS
C12orf29	0.00562954	-0.301279	0.077	0.136	1	NS
AGO2	0.00128502	-0.301303	0.145	0.241	1	NS
CD68	7.08493e-05	-0.301426	0.145	0.272	1	NS
TDP2	0.00577848	-0.302213	0.255	0.346	1	NS
HGSNAT	0.00138638	-0.302527	0.164	0.259	1	NS
GALM	0.0465178	-0.302543	0.207	0.265	1	NS
SNX9	0.00126676	-0.302731	0.179	0.284	1	NS
NCF2	0.000449522	-0.303546	0.109	0.204	1	NS
WDR61	0.00140226	-0.303654	0.178	0.278	1	NS
DDIT3	0.00800067	-0.304038	0.109	0.173	1	NS
EIF1AX	0.00167474	-0.304129	0.252	0.364	1	NS
EXOC8	0.00119667	-0.304217	0.146	0.241	1	NS
PALLD	0.000170405	-0.305091	0.077	0.16	1	NS
ST13	0.00929935	-0.305537	0.352	0.438	1	NS
KIF13B	0.00640596	-0.305622	0.187	0.272	1	NS
FBXL5	0.00755763	-0.305878	0.297	0.383	1	NS
NAGA	0.000807126	-0.30601	0.13	0.222	1	NS
EEF1D	1.39389e-05	-0.306163	0.681	0.784	0.287169	NS
METTL7A	0.00256642	-0.306257	0.338	0.444	1	NS
JOSD1	0.000332754	-0.306307	0.179	0.296	1	NS
CAPG	0.000382535	-0.306729	0.188	0.309	1	NS
SFMBT2	0.00125021	-0.306746	0.256	0.364	1	NS
TNFSF13B	0.000472271	-0.307405	0.184	0.302	1	NS
RPS3	2.35336e-14	-0.307421	0.916	0.957	4.84838e-10	P
GLRX	0.118009	-0.307505	0.281	0.315	1	NS
BIVM	0.000501681	-0.307541	0.103	0.191	1	NS
TFEC	1.44987e-06	-0.307776	0.119	0.259	0.0298702	NS
KLF4	0.000722354	-0.308395	0.113	0.204	1	NS
HSPD1	0.00563941	-0.308579	0.292	0.389	1	NS
FBXO34	0.00776242	-0.308606	0.118	0.185	1	NS
HLA-DOA	0.000147572	-0.30862	0.109	0.21	1	NS
PTPLAD2	0.00434325	-0.309207	0.229	0.321	1	NS
PRDX3	0.029288	-0.309574	0.267	0.333	1	NS
ZNF551	0.00608588	-0.309599	0.072	0.13	1	NS
ACSL6	3.00338e-05	-0.309746	0.059	0.142	0.618756	NS
C1orf43	0.0201953	-0.310209	0.428	0.481	1	NS
SGK3	0.000138839	-0.310216	0.138	0.253	1	NS
NACA	2.42499e-07	-0.31065	0.755	0.901	0.00499597	NS
SEPHS1	0.0314396	-0.310668	0.1	0.148	1	NS
FAM105A	0.000395211	-0.310921	0.126	0.222	1	NS
VPS51	0.00101421	-0.311305	0.209	0.321	1	NS
MS4A7	0.000708697	-0.311378	0.204	0.327	1	NS
ACOT7	0.0241444	-0.31178	0.081	0.13	1	NS
RNASE6	0.00033074	-0.311816	0.13	0.235	1	NS
PLEKHA5	0.031487	-0.312249	0.084	0.13	1	NS
TMX2	0.0027204	-0.312452	0.146	0.228	1	NS
AC007390.5	0.0146442	-0.312689	0.182	0.253	1	NS
TKT	0.00507092	-0.313435	0.33	0.426	1	NS
ARHGAP35	0.00336695	-0.313643	0.252	0.352	1	NS
CSNK1E	0.000190365	-0.313951	0.206	0.333	1	NS
MT1E	0.044602	-0.314138	0.081	0.123	1	NS
ADAT1	0.00169724	-0.314156	0.145	0.235	1	NS
HOOK1	0.00289903	-0.314395	0.06	0.117	1	NS
ANXA7	0.0109372	-0.314416	0.261	0.346	1	NS
HIPK2	0.00225219	-0.315208	0.411	0.531	1	NS
THEMIS2	0.00402953	-0.315754	0.283	0.377	1	NS
PPT1	0.000724807	-0.315821	0.4	0.519	1	NS
EIF3D	0.000703565	-0.316088	0.509	0.617	1	NS
RPS23	7.18402e-10	-0.316314	0.802	0.901	1.48005e-05	NS
PFKFB2	1.45486e-05	-0.316793	0.049	0.13	0.29973	NS
CRYZ	0.110925	-0.317025	0.142	0.179	1	NS
SGSM2	0.00313496	-0.317058	0.154	0.241	1	NS
AKR1C3	0.0154846	-0.31731	0.098	0.154	1	NS
CIRBP	4.31439e-06	-0.317407	0.642	0.778	0.0888852	NS
RHOC	0.00210696	-0.31796	0.339	0.451	1	NS
CAT	0.0137995	-0.318115	0.33	0.414	1	NS
DSC2	3.74472e-10	-0.318485	0.022	0.105	7.71487e-06	P
WASF2	0.000261797	-0.31929	0.479	0.574	1	NS
GRAMD3	0.00258499	-0.319398	0.068	0.13	1	NS
CLN8	5.39369e-05	-0.31941	0.13	0.247	1	NS
CD86	0.000294749	-0.319781	0.149	0.259	1	NS
CLEC10A	1.67532e-08	-0.319955	0.034	0.123	0.00034515	NS
PRKD3	6.86741e-05	-0.319978	0.226	0.37	1	NS
EPB41L4A-AS1	0.0115943	-0.320097	0.182	0.259	1	NS
CELF2	8.05161e-13	-0.320221	0.839	0.846	1.65879e-08	P
SPI1	0.000128996	-0.320286	0.117	0.222	1	NS
HIP1	0.000955411	-0.320366	0.117	0.204	1	NS
SH3YL1	0.00743292	-0.321001	0.148	0.222	1	NS
MSR1	1.57554e-06	-0.321132	0.092	0.216	0.0324592	NS
UNC5B	3.88252e-11	-0.321175	0.025	0.117	7.99877e-07	P
MFSD1	0.00150807	-0.321702	0.219	0.321	1	NS
HSBP1L1	5.36448e-06	-0.321956	0.048	0.13	0.110519	NS
ZBTB46	5.39753e-10	-0.322466	0.028	0.117	1.112e-05	NS
SAT2	0.00648675	-0.322618	0.166	0.247	1	NS
ELOVL6	0.00870996	-0.322778	0.081	0.136	1	NS
TMEM14C	0.000631012	-0.322788	0.182	0.29	1	NS
ITGAV	0.000519703	-0.323027	0.104	0.191	1	NS
LCOR	0.000244961	-0.32306	0.262	0.395	1	NS
TGFBR2	0.00147163	-0.323186	0.438	0.537	1	NS
VDR	0.050282	-0.323323	0.083	0.123	1	NS
ZNF503	0.000349513	-0.323381	0.059	0.13	1	NS
DHCR24	4.4197e-07	-0.323444	0.049	0.142	0.00910546	NS
MAP3K13	0.00256864	-0.323513	0.138	0.222	1	NS
MCM6	0.00651138	-0.323695	0.113	0.179	1	NS
ZNF142	0.000110048	-0.323905	0.075	0.16	1	NS
HLA-DQB2	1.49768e-06	-0.324111	0.065	0.167	0.0308552	NS
GGCT	0.0167192	-0.324172	0.126	0.185	1	NS
G3BP2	0.00189188	-0.324352	0.433	0.525	1	NS
FAM213A	5.65859e-06	-0.324409	0.054	0.142	0.116578	NS
TSC22D2	0.00170121	-0.324543	0.203	0.302	1	NS
FCHO2	1.26126e-06	-0.325393	0.055	0.148	0.0259845	NS
PCK2	0.029604	-0.325568	0.135	0.191	1	NS
GPR160	0.000106169	-0.326142	0.091	0.185	1	NS
SEC14L1	0.000806189	-0.326453	0.263	0.377	1	NS
GRHPR	0.0132991	-0.326507	0.173	0.247	1	NS
PICALM	0.000566866	-0.326654	0.459	0.549	1	NS
MAST4	0.0217404	-0.32666	0.122	0.179	1	NS
UQCRB	0.000254567	-0.326709	0.474	0.623	1	NS
MPST	0.00319199	-0.327603	0.141	0.222	1	NS
MTRNR2L12	0.00166724	-0.327683	0.21	0.309	1	NS
GPX4	0.00268666	-0.328555	0.439	0.537	1	NS
SORBS3	0.00118746	-0.328647	0.083	0.154	1	NS
ESD	0.00100113	-0.329108	0.304	0.426	1	NS
CDKN1A	0.000272984	-0.32915	0.145	0.253	1	NS
TP53BP2	0.000438329	-0.329618	0.104	0.191	1	NS
CYSTM1	0.0214678	-0.32973	0.091	0.142	1	NS
NEDD4L	4.57578e-05	-0.329761	0.049	0.123	0.942703	NS
LDHA	0.000671552	-0.329873	0.404	0.519	1	NS
SLC1A5	0.00132788	-0.330104	0.256	0.364	1	NS
GABPB1-AS1	0.00257162	-0.330192	0.15	0.235	1	NS
CPVL	4.98203e-05	-0.330887	0.095	0.198	1	NS
TC2N	0.00344976	-0.331085	0.264	0.358	1	NS
SRGN	2.7628e-14	-0.331175	0.842	0.864	5.69193e-10	P
SLC43A2	8.52656e-05	-0.33138	0.095	0.191	1	NS
SPIN1	0.00193173	-0.3319	0.173	0.265	1	NS
RPL5	1.46374e-09	-0.332004	0.754	0.84	3.0156e-05	NS
STAT3	0.000217294	-0.332284	0.431	0.543	1	NS
BEX2	0.00232651	-0.332517	0.068	0.13	1	NS
GTPBP6	0.00109815	-0.332963	0.11	0.191	1	NS
SCML1	1.73353e-05	-0.333033	0.054	0.136	0.357142	NS
CLPP	0.00407763	-0.333167	0.155	0.235	1	NS
PPFIBP2	2.5715e-09	-0.333186	0.043	0.148	5.2978e-05	NS
BTG2	0.000473855	-0.333834	0.51	0.611	1	NS
FAM13A	3.81451e-05	-0.334119	0.08	0.173	0.785865	NS
PELI2	2.77663e-05	-0.334243	0.048	0.123	0.572042	NS
HSPA6	2.58811e-10	-0.334966	0.034	0.136	5.33202e-06	P
LRP2	0.00362338	-0.335428	0.056	0.111	1	NS
TXNIP	3.67798e-14	-0.335467	0.928	0.938	7.57738e-10	P
BNC2	0.00305915	-0.335909	0.06	0.117	1	NS
EIF3L	7.82853e-05	-0.336314	0.467	0.586	1	NS
SDHC	0.0116808	-0.336334	0.102	0.16	1	NS
ATP5D	0.00191686	-0.336337	0.322	0.432	1	NS
NR4A3	0.0480855	-0.336498	0.087	0.13	1	NS
HEBP1	9.59731e-05	-0.336528	0.071	0.154	1	NS
RGS18	1.05867e-07	-0.336688	0.055	0.16	0.00218107	NS
XRCC6	0.000816226	-0.336785	0.338	0.457	1	NS
MRPL10	0.000879239	-0.337678	0.188	0.29	1	NS
TPI1	0.00267964	-0.337702	0.435	0.543	1	NS
PDK2	0.00278932	-0.337732	0.101	0.173	1	NS
HNMT	0.00187442	-0.338112	0.084	0.154	1	NS
PILRA	0.00086976	-0.338519	0.101	0.185	1	NS
RP11-427H3.3	0.0029686	-0.338771	0.325	0.414	1	NS
PTAFR	3.81853e-06	-0.339148	0.068	0.167	0.0786693	NS
PDE4B	0.00727355	-0.33916	0.228	0.315	1	NS
STX3	4.34409e-05	-0.33945	0.087	0.185	0.894969	NS
DTNA	8.60746e-11	-0.340206	0.026	0.117	1.77331e-06	P
IQSEC2	1.56205e-10	-0.340869	0.027	0.117	3.21813e-06	P
PERP	2.14056e-05	-0.34116	0.044	0.117	0.440997	NS
NUDT3	0.000876967	-0.341599	0.452	0.537	1	NS
CHP1	0.00611205	-0.342079	0.214	0.296	1	NS
ENTPD5	0.00615523	-0.342237	0.081	0.142	1	NS
SNX30	3.90202e-05	-0.342897	0.099	0.204	0.803894	NS
PEA15	0.000649395	-0.343182	0.249	0.364	1	NS
FAM20C	0.000331664	-0.343693	0.051	0.117	1	NS
ECI2	0.0265333	-0.344175	0.2	0.259	1	NS
EEF2	4.79178e-13	-0.345136	0.848	0.969	9.87203e-09	P
DUSP1	5.82167e-06	-0.345169	0.647	0.784	0.119938	NS
PDGFC	7.08527e-10	-0.345175	0.033	0.13	1.45971e-05	NS
RGS2	0.00500962	-0.345438	0.284	0.383	1	NS
NR2F2	0.000155092	-0.345453	0.045	0.111	1	NS
AC092580.4	0.00307518	-0.345747	0.07	0.13	1	NS
TNFSF8	0.000215735	-0.346117	0.047	0.111	1	NS
PLBD1	1.68388e-11	-0.346155	0.05	0.179	3.46912e-07	P
NIPSNAP1	0.0219046	-0.34616	0.172	0.235	1	NS
SLC37A4	2.63515e-05	-0.346269	0.063	0.148	0.542893	NS
ALCAM	0.00467664	-0.346848	0.173	0.253	1	NS
MTHFS	0.0465918	-0.346888	0.11	0.154	1	NS
TMEM2	0.00678556	-0.34697	0.253	0.333	1	NS
FKBP8	0.00318914	-0.347419	0.274	0.37	1	NS
LDLRAP1	0.00310497	-0.347662	0.188	0.278	1	NS
PLAUR	0.000148241	-0.348024	0.093	0.185	1	NS
SLC25A25	0.000360023	-0.34823	0.09	0.173	1	NS
EAF1	0.0016275	-0.348265	0.158	0.247	1	NS
RPL4	4.53265e-14	-0.348558	0.87	0.944	9.33817e-10	P
RNF5	0.00416524	-0.348761	0.239	0.327	1	NS
TRIB1	0.00156684	-0.34931	0.116	0.198	1	NS
TOB1	0.0107184	-0.349328	0.254	0.327	1	NS
BDH1	6.14332e-05	-0.349588	0.05	0.123	1	NS
SNHG8	0.000664188	-0.350846	0.316	0.438	1	NS
URGCP	9.77063e-05	-0.351094	0.092	0.185	1	NS
RPS18	3.28288e-06	-0.35115	0.644	0.735	0.067634	NS
RSL1D1	0.000325138	-0.351188	0.435	0.562	1	NS
SH3BP4	1.79065e-11	-0.351715	0.025	0.117	3.68909e-07	P
CTTNBP2	1.73708e-19	-0.351997	0.014	0.117	3.57874e-15	P
HNRNPA1	1.58504e-09	-0.352367	0.728	0.833	3.26549e-05	NS
HSPE1	0.000862011	-0.35275	0.301	0.414	1	NS
RBMX	8.21293e-05	-0.352801	0.389	0.543	1	NS
TLN2	5.98117e-06	-0.353152	0.034	0.105	0.123224	NS
LSR	0.000382375	-0.353444	0.061	0.13	1	NS
PTP4A1	0.00207503	-0.354245	0.318	0.414	1	NS
C1QC	2.78643e-07	-0.354445	0.076	0.198	0.0057406	NS
MGAT5	0.000973016	-0.354712	0.164	0.265	1	NS
WWC2	8.08497e-08	-0.354729	0.037	0.123	0.00166567	NS
VSIG4	4.27437e-08	-0.354801	0.053	0.16	0.000880605	NS
CREBL2	0.00128916	-0.355322	0.25	0.352	1	NS
ATP1B1	0.00539936	-0.356192	0.2	0.29	1	NS
EIF3E	0.000485704	-0.356261	0.39	0.506	1	NS
APLP2	0.00326264	-0.356397	0.372	0.463	1	NS
DST	8.32349e-05	-0.356718	0.125	0.235	1	NS
HSPB1	0.00544619	-0.357509	0.317	0.42	1	NS
ANPEP	0.00325458	-0.357893	0.101	0.173	1	NS
ANAPC16	0.000643378	-0.358853	0.462	0.58	1	NS
NDUFS5	0.000371405	-0.358929	0.337	0.457	1	NS
ACADSB	0.0110803	-0.3591	0.133	0.198	1	NS
CASC7	0.000301321	-0.359498	0.237	0.358	1	NS
GAA	4.60429e-05	-0.359941	0.106	0.21	0.948575	NS
TTC7A	4.19845e-06	-0.359963	0.107	0.228	0.0864964	NS
VEGFA	0.000747659	-0.360745	0.047	0.105	1	NS
CHCHD10	0.000793056	-0.3611	0.269	0.383	1	NS
ITK	0.0133126	-0.361934	0.364	0.401	1	NS
YBX1	6.72436e-05	-0.361946	0.424	0.562	1	NS
SLC39A4	0.000622963	-0.362107	0.058	0.123	1	NS
RIN3	0.000500805	-0.362341	0.2	0.309	1	NS
RNF115	0.000373907	-0.362452	0.322	0.444	1	NS
PRKAG2-AS1	6.7201e-08	-0.362576	0.028	0.105	0.00138447	NS
CCDC23	0.000155174	-0.362601	0.124	0.228	1	NS
DYNLT1	0.000910814	-0.363865	0.276	0.389	1	NS
GABPB1	5.32073e-05	-0.363969	0.103	0.204	1	NS
FNIP2	0.00307895	-0.364246	0.189	0.278	1	NS
LAIR1	0.000391196	-0.3644	0.201	0.315	1	NS
DIP2C	3.60206e-07	-0.364411	0.039	0.123	0.00742096	NS
RN7SL172P	1.07054e-05	-0.364569	0.087	0.191	0.220553	NS
PTGER4	0.000578621	-0.364656	0.329	0.438	1	NS
RPL7A	3.01754e-10	-0.365536	0.737	0.84	6.21673e-06	P
RAC1	1.97862e-05	-0.366135	0.518	0.586	0.407635	NS
SOAT1	0.000171698	-0.366733	0.218	0.34	1	NS
FAM211A	4.12309e-05	-0.366929	0.19	0.321	0.849438	NS
PNRC1	3.02511e-13	-0.368192	0.808	0.926	6.23232e-09	P
CYTIP	1.20996e-05	-0.368255	0.539	0.648	0.249277	NS
CYBRD1	3.3855e-10	-0.368802	0.027	0.117	6.97481e-06	P
VDAC2	2.79551e-05	-0.368887	0.129	0.247	0.575931	NS
MRP63	0.000124874	-0.369205	0.28	0.414	1	NS
RP11-442H21.2	1.04328e-06	-0.370123	0.051	0.142	0.0214937	NS
CCR2	1.40325e-05	-0.370567	0.123	0.247	0.289098	NS
MGAT4A	0.000147152	-0.370981	0.309	0.444	1	NS
IGFBP4	0.00320973	-0.371046	0.097	0.167	1	NS
PBX4	6.78821e-05	-0.371638	0.051	0.123	1	NS
RPL36AL	1.75517e-06	-0.37218	0.592	0.747	0.03616	NS
ITM2B	2.0988e-16	-0.372912	0.883	0.951	4.32395e-12	P
MT1F	0.245774	-0.372938	0.138	0.16	1	NS
CTTNBP2NL	1.3564e-06	-0.373126	0.065	0.167	0.0279447	NS
HERPUD1	9.56279e-05	-0.373275	0.482	0.586	1	NS
HIBADH	0.00226763	-0.373467	0.077	0.142	1	NS
BTF3	0.000204318	-0.374349	0.444	0.562	1	NS
MTCH2	0.0258602	-0.374429	0.18	0.241	1	NS
OSBPL1A	5.0674e-06	-0.374761	0.062	0.154	0.104398	NS
AKIRIN2	0.000316194	-0.375192	0.2	0.315	1	NS
ACO1	0.000580536	-0.375329	0.075	0.148	1	NS
IL1B	0.00112038	-0.375607	0.064	0.13	1	NS
RBPJ	0.000251317	-0.376709	0.447	0.562	1	NS
MAFF	4.87721e-07	-0.376735	0.049	0.142	0.010048	NS
METRNL	0.000197928	-0.376813	0.194	0.309	1	NS
ENPP1	1.61677e-09	-0.37693	0.024	0.105	3.33088e-05	NS
RCAN1	4.64381e-06	-0.377042	0.058	0.148	0.0956717	NS
CMPK1	5.69366e-05	-0.378279	0.402	0.543	1	NS
CD55	5.87002e-05	-0.378988	0.263	0.407	1	NS
PCNX	0.000308265	-0.379111	0.424	0.543	1	NS
FAM149A	5.55814e-14	-0.379451	0.025	0.13	1.14509e-09	P
RAB21	6.47658e-05	-0.379616	0.323	0.463	1	NS
GSN	0.000535189	-0.380199	0.166	0.265	1	NS
PFKL	0.000895823	-0.380211	0.194	0.296	1	NS
GRASP	3.4631e-14	-0.380571	0.028	0.142	7.13468e-10	P
TUBA4A	0.00138378	-0.380797	0.395	0.463	1	NS
ACSM3	1.51257e-07	-0.381336	0.035	0.117	0.0031162	NS
TP53INP2	6.4681e-06	-0.38166	0.052	0.136	0.133256	NS
RBMS1	0.000205164	-0.381948	0.401	0.519	1	NS
LINC00657	6.35152e-05	-0.38248	0.214	0.346	1	NS
AKIRIN1	0.000186911	-0.382487	0.34	0.463	1	NS
CD4	5.55409e-05	-0.382511	0.387	0.562	1	NS
ARHGAP18	3.83374e-05	-0.382703	0.26	0.401	0.789827	NS
HPN	5.32132e-05	-0.383133	0.039	0.105	1	NS
QDPR	0.0130966	-0.383257	0.124	0.185	1	NS
SLC2A4RG	0.00135247	-0.3834	0.188	0.284	1	NS
CLEC4E	1.08699e-13	-0.383713	0.017	0.105	2.23942e-09	P
BNIP3	0.0117415	-0.383914	0.064	0.111	1	NS
HK2	2.278e-08	-0.384138	0.038	0.13	0.000469313	NS
MMP24-AS1	0.00173376	-0.386202	0.227	0.321	1	NS
HPGD	0.000801362	-0.388191	0.077	0.148	1	NS
RNF149	2.53113e-05	-0.388321	0.439	0.586	0.521464	NS
F13A1	3.97453e-08	-0.388351	0.044	0.142	0.000818832	NS
APBA2	0.000654982	-0.388636	0.115	0.198	1	NS
GRINA	0.000192216	-0.389673	0.236	0.364	1	NS
ELL2	4.79709e-08	-0.391152	0.102	0.247	0.000988296	NS
SSBP2	7.81189e-06	-0.391435	0.083	0.185	0.160941	NS
MAT2A	5.44353e-05	-0.392388	0.244	0.383	1	NS
ATF3	4.22075e-05	-0.392525	0.061	0.142	0.869558	NS
CRTAP	3.64262e-05	-0.392633	0.297	0.451	0.750453	NS
TREM2	1.13083e-10	-0.393451	0.033	0.136	2.32974e-06	P
LHFPL2	8.64668e-09	-0.393542	0.054	0.167	0.000178139	NS
AIF1	4.40481e-05	-0.393926	0.197	0.34	0.907478	NS
CYFIP1	0.000189251	-0.394166	0.143	0.247	1	NS
TSPYL1	6.12139e-05	-0.394283	0.312	0.451	1	NS
AKR1A1	0.00303839	-0.394453	0.308	0.407	1	NS
APOC1	9.95468e-13	-0.394677	0.024	0.123	2.05086e-08	P
FAM26F	1.81528e-05	-0.396161	0.13	0.253	0.373983	NS
RP11-553L6.5	0.000132086	-0.396495	0.173	0.29	1	NS
NFIL3	0.000858794	-0.39717	0.111	0.191	1	NS
RPS15	2.68995e-07	-0.397447	0.564	0.728	0.00554184	NS
FMO4	9.15143e-05	-0.400159	0.044	0.111	1	NS
TST	0.000178975	-0.400262	0.058	0.13	1	NS
DAGLB	3.89114e-07	-0.401014	0.081	0.198	0.00801653	NS
SNX27	0.000142994	-0.401061	0.194	0.315	1	NS
NGFRAP1	0.00290253	-0.401805	0.07	0.13	1	NS
NDUFV1	0.000226356	-0.403399	0.207	0.321	1	NS
PDGFB	9.94814e-11	-0.404289	0.039	0.148	2.04952e-06	P
RPL22	7.91362e-07	-0.40551	0.565	0.722	0.0163036	NS
WNT5A	4.18699e-15	-0.40648	0.015	0.105	8.62605e-11	P
RAB20	3.21249e-09	-0.406852	0.027	0.111	6.61836e-05	NS
ZFAND1	2.86613e-05	-0.406993	0.127	0.241	0.590481	NS
DISC1	5.14165e-08	-0.407027	0.079	0.204	0.00105928	NS
SBDS	1.43306e-05	-0.408709	0.237	0.389	0.295239	NS
RPL10	6.64823e-06	-0.408861	0.234	0.389	0.136967	NS
MSH3	0.000104575	-0.408966	0.182	0.302	1	NS
MPC2	5.14916e-05	-0.408985	0.185	0.309	1	NS
CLCN5	3.53295e-05	-0.409276	0.056	0.136	0.727858	NS
MBNL2	2.04562e-06	-0.409342	0.237	0.414	0.0421438	NS
FAM101B	0.000962357	-0.410031	0.202	0.296	1	NS
SERPINF2	2.50134e-09	-0.410141	0.035	0.13	5.15327e-05	NS
GNPDA1	7.69283e-06	-0.411105	0.142	0.272	0.158488	NS
ID2	1.21614e-07	-0.411984	0.594	0.784	0.00250548	NS
TXN	0.000656641	-0.412018	0.307	0.414	1	NS
MAFB	0.000208686	-0.412528	0.155	0.272	1	NS
C10orf54	3.21206e-05	-0.412941	0.388	0.519	0.661749	NS
SLA	2.78187e-08	-0.414469	0.646	0.765	0.000573122	NS
CREG1	9.73643e-07	-0.415039	0.115	0.247	0.020059	NS
ENOSF1	2.89035e-05	-0.415581	0.165	0.29	0.59547	NS
RPL18A	1.317e-05	-0.416092	0.185	0.321	0.271329	NS
KIF16B	7.36595e-07	-0.416369	0.091	0.21	0.0151753	NS
TMEM173	0.000190503	-0.416898	0.333	0.444	1	NS
PCBP2	9.14516e-08	-0.41715	0.653	0.778	0.00188409	NS
BEX4	2.29533e-05	-0.417805	0.187	0.321	0.472883	NS
H1FX	1.57669e-05	-0.419036	0.328	0.488	0.324831	NS
BRI3	1.73453e-05	-0.423263	0.288	0.451	0.357348	NS
RP6-91H8.3	2.65585e-18	-0.423933	0.012	0.105	5.47158e-14	P
CD40LG	0.000917249	-0.424486	0.114	0.198	1	NS
ITGAE	0.000109887	-0.424515	0.121	0.222	1	NS
CMIP	1.06699e-05	-0.425047	0.444	0.593	0.219821	NS
PSTPIP2	1.2287e-06	-0.425609	0.099	0.222	0.0253137	NS
THEM4	0.000238418	-0.425686	0.171	0.278	1	NS
EIF3I	0.000178011	-0.426602	0.275	0.395	1	NS
PDCD4	1.68678e-06	-0.42675	0.575	0.679	0.0347511	NS
AGPAT9	6.90179e-10	-0.427624	0.059	0.185	1.42191e-05	NS
CHST11	1.46488e-06	-0.428177	0.287	0.463	0.0301795	NS
PLCB1	2.72081e-08	-0.429973	0.038	0.13	0.000560541	NS
CREM	0.000264306	-0.43069	0.21	0.321	1	NS
PARP8	3.53547e-05	-0.431164	0.481	0.586	0.728377	NS
CCNG1	3.02284e-05	-0.431647	0.231	0.37	0.622767	NS
KIAA1191	0.000750343	-0.433148	0.206	0.309	1	NS
PADI2	1.02148e-20	-0.433252	0.015	0.123	2.10444e-16	P
DYNLT3	0.000294351	-0.433782	0.119	0.21	1	NS
HSDL2	0.00153999	-0.435358	0.134	0.216	1	NS
FTH1	3.78436e-18	-0.435677	0.871	0.975	7.79653e-14	P
B3GNT5	2.50901e-13	-0.437075	0.026	0.13	5.16906e-09	P
FAM210B	4.79851e-06	-0.437919	0.122	0.247	0.098859	NS
SRGAP2	2.91726e-06	-0.438531	0.119	0.241	0.0601014	NS
KCNJ15	5.68999e-05	-0.439348	0.039	0.105	1	NS
NFIC	5.22042e-05	-0.440193	0.289	0.42	1	NS
RBM47	2.99245e-06	-0.440582	0.164	0.309	0.0616504	NS
SH3TC1	3.16497e-10	-0.440645	0.068	0.204	6.52047e-06	P
TM6SF1	3.56623e-09	-0.440867	0.054	0.167	7.34715e-05	NS
IMPA2	2.29886e-05	-0.44191	0.079	0.173	0.473612	NS
LPCAT2	1.06429e-06	-0.44211	0.085	0.198	0.0219265	NS
SRGAP3	6.75486e-08	-0.442193	0.055	0.16	0.00139164	NS
KLF7	2.77857e-05	-0.443464	0.111	0.216	0.572442	NS
HDHD3	6.38481e-05	-0.443774	0.071	0.154	1	NS
SLC25A5	1.17127e-06	-0.443963	0.448	0.605	0.0241304	NS
TRABD2A	0.000540156	-0.444941	0.131	0.222	1	NS
PRRG4	3.10106e-15	-0.445485	0.027	0.142	6.3888e-11	P
CTSH	5.32909e-06	-0.446109	0.214	0.364	0.10979	NS
SNHG16	5.61787e-06	-0.44636	0.19	0.333	0.115739	NS
CTSB	4.26713e-05	-0.448391	0.423	0.531	0.879113	NS
SFXN2	0.00252052	-0.448745	0.06	0.117	1	NS
SERPINF1	3.01045e-08	-0.449483	0.057	0.167	0.000620213	NS
ZNF618	2.59458e-11	-0.44952	0.069	0.216	5.34536e-07	P
CLMN	0.000311115	-0.450977	0.056	0.123	1	NS
FOXO1	1.85555e-05	-0.45171	0.367	0.506	0.38228	NS
RPL29	1.4865e-07	-0.453259	0.328	0.525	0.00306248	NS
MT1X	0.0147063	-0.454	0.069	0.117	1	NS
CUBN	0.00181955	-0.454103	0.075	0.142	1	NS
TMEM176B	7.7281e-06	-0.45426	0.094	0.204	0.159214	NS
ACSM2B	4.53116e-06	-0.455583	0.047	0.13	0.0933509	NS
MPV17L	7.5191e-18	-0.456289	0.013	0.105	1.54909e-13	P
AHR	1.13143e-05	-0.456914	0.168	0.302	0.233098	NS
ABHD14B	7.81936e-05	-0.4576	0.224	0.346	1	NS
CEBPB	3.61643e-06	-0.458986	0.264	0.432	0.0745057	NS
CEP68	5.93653e-07	-0.459097	0.131	0.272	0.0122304	NS
PTGS1	6.3781e-10	-0.459555	0.057	0.179	1.31402e-05	NS
BTG1	9.95278e-18	-0.461276	0.868	0.914	2.05047e-13	P
SLC7A7	2.19118e-06	-0.462177	0.153	0.296	0.0451426	NS
GRB10	1.42346e-09	-0.462556	0.024	0.105	2.93261e-05	NS
FARP1	2.27695e-08	-0.463599	0.053	0.16	0.000469097	NS
RP11-290D2.6	1.23916e-07	-0.465125	0.192	0.364	0.00255291	NS
CAMTA1	1.03783e-05	-0.465254	0.18	0.315	0.213815	NS
PPP1R3B	3.30232e-11	-0.465307	0.058	0.191	6.80343e-07	P
FRMD4A	1.33711e-11	-0.465346	0.056	0.191	2.7547e-07	P
TCEA3	1.32677e-05	-0.465387	0.044	0.117	0.273341	NS
RASGRF2	3.79449e-10	-0.465542	0.038	0.142	7.81741e-06	P
TMCC3	2.98828e-08	-0.465886	0.098	0.235	0.000615645	NS
GNAQ	5.04294e-07	-0.465924	0.189	0.352	0.0103895	NS
DNAJB1	1.37557e-06	-0.468298	0.39	0.562	0.0283394	NS
BAIAP2	5.42296e-06	-0.468723	0.048	0.13	0.111724	NS
PAPOLG	6.416e-05	-0.470261	0.2	0.321	1	NS
LDHB	6.51503e-07	-0.470931	0.496	0.654	0.0134223	NS
PPP1CB	4.08776e-08	-0.47112	0.398	0.605	0.000842161	NS
KCNMB1	1.35146e-12	-0.471206	0.047	0.179	2.78429e-08	P
ABAT	7.64152e-06	-0.472176	0.116	0.235	0.157431	NS
FGL2	6.13258e-05	-0.472267	0.32	0.451	1	NS
RPLP0	4.8538e-08	-0.472407	0.288	0.494	0.00099998	NS
MME	4.08634e-05	-0.472655	0.039	0.105	0.841867	NS
SLC4A4	7.92278e-05	-0.474006	0.076	0.16	1	NS
CD302	4.42037e-10	-0.474078	0.089	0.241	9.10684e-06	P
ZBED4	1.05995e-05	-0.474512	0.098	0.204	0.218371	NS
PRDX6	6.90155e-07	-0.475421	0.335	0.512	0.0142186	NS
QPRT	0.000679535	-0.476027	0.077	0.148	1	NS
SLC7A8	3.43142e-06	-0.476074	0.054	0.142	0.0706941	NS
ITSN1	8.70749e-09	-0.477345	0.079	0.21	0.000179392	NS
TMEM66	7.89983e-16	-0.478749	0.783	0.864	1.62752e-11	P
CDC14A	3.77543e-05	-0.480032	0.162	0.278	0.777814	NS
CNDP2	4.15648e-07	-0.480363	0.374	0.543	0.00856317	NS
TOMM7	7.30982e-11	-0.480547	0.549	0.772	1.50597e-06	P
HSPA1A	0.00329429	-0.48077	0.318	0.389	1	NS
NPC2	3.31567e-05	-0.481063	0.292	0.42	0.683094	NS
AKR7A2	2.52901e-05	-0.481115	0.125	0.235	0.521027	NS
RNU4-62P	5.50448e-10	-0.481704	0.06	0.185	1.13403e-05	NS
SLC31A2	7.63818e-10	-0.482295	0.118	0.29	1.57362e-05	NS
NDRG2	1.1093e-10	-0.48458	0.063	0.198	2.28539e-06	P
CAMK4	2.36082e-05	-0.485295	0.154	0.272	0.486376	NS
TBC1D2B	5.22558e-07	-0.485637	0.17	0.321	0.0107657	NS
ALDH1A1	6.83322e-06	-0.486222	0.052	0.136	0.140778	NS
RPL24	7.76716e-11	-0.486359	0.531	0.765	1.60019e-06	P
HMGB2	7.98576e-07	-0.487151	0.311	0.481	0.0164523	NS
CLEC7A	8.89247e-08	-0.487173	0.125	0.278	0.00183203	NS
IL18R1	2.27147e-06	-0.488245	0.114	0.235	0.0467968	NS
WDR72	2.28615e-06	-0.488643	0.033	0.105	0.0470992	NS
SERPINA1	5.87895e-06	-0.488839	0.188	0.34	0.121118	NS
BDH2	0.000566074	-0.489005	0.099	0.179	1	NS
ITGA1	1.91856e-05	-0.491283	0.078	0.173	0.395262	NS
NHSL1	1.10692e-16	-0.49145	0.019	0.123	2.28047e-12	P
ALDH7A1	5.34657e-07	-0.49241	0.05	0.142	0.011015	NS
BCAT1	1.24658e-08	-0.493274	0.07	0.191	0.00025682	NS
JDP2	1.99386e-09	-0.495771	0.059	0.179	4.10775e-05	NS
RPS6KA2	2.62786e-12	-0.496231	0.057	0.198	5.41392e-08	P
NDRG1	0.000203306	-0.497955	0.339	0.457	1	NS
TIPARP	0.000108776	-0.498627	0.154	0.259	1	NS
CD93	1.05562e-08	-0.500216	0.069	0.191	0.000217478	NS
MTRNR2L8	2.17844e-06	-0.501164	0.08	0.185	0.0448802	NS
HLA-DRB5	0.00402405	-0.501414	0.27	0.34	1	NS
RPS2	1.41209e-07	-0.501699	0.383	0.562	0.00290919	NS
KHK	4.30332e-05	-0.502295	0.043	0.111	0.88657	NS
ZFHX3	2.57812e-06	-0.504998	0.128	0.253	0.0531145	NS
IL18	6.70624e-09	-0.507161	0.068	0.191	0.000138162	NS
C21orf33	1.74838e-05	-0.507422	0.243	0.383	0.360201	NS
TBC1D14	3.11769e-07	-0.508053	0.162	0.315	0.00642306	NS
BNIP3L	4.51989e-06	-0.50855	0.3	0.463	0.0931189	NS
PCBD1	6.66809e-05	-0.508694	0.134	0.241	1	NS
MSRA	3.77657e-05	-0.5116	0.112	0.216	0.778048	NS
GK	2.02496e-09	-0.514702	0.053	0.167	4.17183e-05	NS
CNOT6L	4.41934e-06	-0.515861	0.402	0.519	0.0910473	NS
ZFP36L2	3.87307e-24	-0.516678	0.84	0.914	7.97931e-20	P
DCXR	0.000211289	-0.517042	0.245	0.358	1	NS
GGH	1.80125e-05	-0.517072	0.063	0.148	0.371094	NS
EFHD1	1.49412e-10	-0.517165	0.032	0.13	3.0782e-06	P
PLXND1	2.48844e-09	-0.517186	0.087	0.228	5.12669e-05	NS
LDLRAD4	2.62716e-08	-0.517748	0.172	0.346	0.000541248	NS
PABPC4	8.12802e-08	-0.517939	0.307	0.494	0.00167454	NS
CLIC4	2.94996e-05	-0.518644	0.102	0.204	0.607751	NS
CSF3R	6.68698e-08	-0.519989	0.067	0.179	0.00137765	NS
ANKH	9.97313e-08	-0.520391	0.199	0.37	0.00205466	NS
PCNXL2	5.28429e-08	-0.520767	0.164	0.333	0.00108867	NS
ACMSD	1.99769e-08	-0.520921	0.027	0.105	0.000411565	NS
SOD2	8.7315e-07	-0.52303	0.344	0.5	0.0179886	NS
RCAN3	3.44259e-07	-0.524246	0.206	0.37	0.00709242	NS
MVB12B	4.15591e-12	-0.524955	0.067	0.216	8.56201e-08	P
ACSS2	3.6e-10	-0.525989	0.059	0.185	7.41671e-06	P
ECHS1	0.0054909	-0.52617	0.235	0.315	1	NS
CHDH	2.61235e-06	-0.52657	0.047	0.13	0.0538196	NS
RPS6KA3	2.8179e-09	-0.526979	0.453	0.623	5.80544e-05	NS
DUSP3	3.10735e-08	-0.527717	0.106	0.247	0.000640176	NS
DAB2	4.14274e-07	-0.527899	0.176	0.34	0.00853487	NS
CUX1	2.78301e-07	-0.528196	0.299	0.488	0.00573356	NS
TMEM176A	1.18557e-07	-0.528935	0.074	0.191	0.00244251	NS
ADORA3	1.44548e-13	-0.530105	0.043	0.173	2.97797e-09	P
METTL9	2.98926e-08	-0.531092	0.298	0.494	0.000615847	NS
UBL3	3.33536e-08	-0.532137	0.343	0.525	0.00068715	NS
RGS10	1.29141e-08	-0.532337	0.297	0.488	0.000266055	NS
HTRA1	1.79622e-20	-0.533548	0.018	0.136	3.70058e-16	P
SLC5A12	6.18004e-08	-0.533954	0.036	0.123	0.00127321	NS
TFCP2L1	5.05866e-07	-0.534641	0.031	0.105	0.0104219	NS
FAHD1	0.000211898	-0.535245	0.103	0.191	1	NS
GPR34	7.34802e-13	-0.535304	0.044	0.173	1.51384e-08	P
PLIN2	1.10963e-05	-0.535878	0.235	0.377	0.228605	NS
PEBP1	7.63748e-09	-0.538562	0.588	0.778	0.000157347	NS
CRYL1	0.000253471	-0.539169	0.1	0.185	1	NS
RNF130	7.91381e-08	-0.539914	0.199	0.37	0.0016304	NS
CXCR6	6.00693e-07	-0.541439	0.11	0.241	0.0123755	NS
FGD4	5.47441e-08	-0.541902	0.117	0.259	0.00112784	NS
C3AR1	2.05954e-09	-0.541927	0.136	0.309	4.24307e-05	NS
CPNE7	5.03571e-12	-0.543217	0.034	0.142	1.03746e-07	P
P2RY13	1.68179e-08	-0.543394	0.088	0.222	0.000346483	NS
EPB41L2	1.18974e-09	-0.543715	0.104	0.259	2.4511e-05	NS
ADIPOR1	7.12644e-08	-0.544198	0.234	0.414	0.00146819	NS
ALDH3B1	4.08008e-10	-0.544779	0.083	0.228	8.40578e-06	P
C4orf32	1.15666e-10	-0.544938	0.046	0.16	2.38296e-06	P
C19orf77	8.14466e-06	-0.545773	0.064	0.154	0.167796	NS
RPL3	1.88695e-16	-0.54621	0.689	0.852	3.88749e-12	P
AHCY	1.07521e-06	-0.54775	0.129	0.259	0.0221515	NS
SAMSN1	2.19936e-05	-0.547753	0.314	0.426	0.453112	NS
ACAT1	0.00017308	-0.548897	0.155	0.259	1	NS
BAG3	1.28141e-07	-0.549017	0.062	0.167	0.00263995	NS
SLC4A7	6.30041e-08	-0.549785	0.386	0.562	0.00129801	NS
ZNF812	2.69754e-24	-0.549861	0.01	0.111	5.55746e-20	P
DHRS3	1.01556e-07	-0.550242	0.138	0.284	0.00209227	NS
PIK3R1	5.9435e-10	-0.550274	0.54	0.691	1.22448e-05	NS
SETD7	6.15003e-11	-0.550797	0.073	0.216	1.26703e-06	P
PRKAB1	2.13661e-08	-0.551914	0.13	0.284	0.000440185	NS
PHC2	2.15795e-08	-0.553513	0.157	0.315	0.00044458	NS
RP11-1143G9.4	3.11615e-08	-0.553652	0.078	0.204	0.000641989	NS
GAPDH	1.27781e-16	-0.55524	0.68	0.87	2.63255e-12	P
TNFRSF21	5.85118e-15	-0.555464	0.037	0.167	1.20546e-10	P
EPB41L3	2.77237e-08	-0.555697	0.119	0.265	0.000571163	NS
LYZ	3.93091e-05	-0.557733	0.183	0.309	0.809847	NS
HSPA1B	2.02428e-06	-0.557919	0.112	0.235	0.0417041	NS
C11orf54	0.00690024	-0.558087	0.201	0.272	1	NS
GPR183	4.23216e-08	-0.562221	0.176	0.346	0.00087191	NS
ECHDC3	2.77893e-14	-0.562441	0.036	0.16	5.72515e-10	P
CA2	3.39938e-08	-0.562882	0.039	0.13	0.00070034	NS
HAO2	7.54938e-08	-0.563245	0.046	0.142	0.00155532	NS
SLC16A10	1.35371e-13	-0.563328	0.021	0.117	2.78891e-09	P
FTL	1.19645e-16	-0.564824	0.777	0.932	2.46493e-12	P
TBXAS1	8.26299e-08	-0.56506	0.167	0.321	0.00170234	NS
FILIP1L	1.1606e-12	-0.565516	0.04	0.16	2.39107e-08	P
NFKBIA	3.88034e-19	-0.566387	0.707	0.889	7.99428e-15	P
PRDM1	1.11134e-07	-0.566681	0.39	0.562	0.00228958	NS
GIPC2	5.24881e-12	-0.568008	0.024	0.117	1.08136e-07	P
DOCK4	2.98505e-14	-0.568609	0.046	0.185	6.14979e-10	P
SDCBP	3.75051e-10	-0.568692	0.374	0.586	7.72679e-06	P
RPL26	2.96427e-13	-0.569424	0.5	0.759	6.107e-09	P
C14orf105	1.17057e-10	-0.569505	0.027	0.117	2.4116e-06	P
CLEC5A	1.33257e-16	-0.570488	0.017	0.117	2.74535e-12	P
LEPROTL1	4.56119e-09	-0.572589	0.344	0.537	9.39696e-05	NS
PIPOX	7.42714e-09	-0.574933	0.034	0.123	0.000153014	NS
EIF4B	1.03377e-14	-0.57659	0.534	0.765	2.12977e-10	P
EEF1B2	5.72112e-13	-0.576891	0.475	0.747	1.17866e-08	P
SLCO2B1	9.9658e-12	-0.578091	0.056	0.191	2.05315e-07	P
SLC11A1	4.71966e-11	-0.580214	0.068	0.21	9.72345e-07	P
SYAP1	1.58217e-07	-0.583135	0.302	0.463	0.0032596	NS
OXNAD1	5.59632e-09	-0.583562	0.145	0.309	0.000115295	NS
SC5D	8.15453e-07	-0.584901	0.104	0.222	0.0168	NS
RAB11FIP3	3.1599e-06	-0.586104	0.104	0.216	0.0651003	NS
ETS2	5.62655e-10	-0.586542	0.137	0.315	1.15918e-05	NS
TARSL2	2.64077e-10	-0.588907	0.107	0.265	5.44052e-06	P
SLC7A5	3.50106e-11	-0.589715	0.062	0.198	7.21288e-07	P
SEPP1	1.31223e-07	-0.590087	0.078	0.198	0.00270345	NS
MAOB	2.86818e-09	-0.592696	0.038	0.136	5.90902e-05	NS
ZFAND5	7.15952e-10	-0.593333	0.45	0.642	1.475e-05	NS
RNU4ATAC	2.63012e-12	-0.593629	0.158	0.377	5.41857e-08	P
DHRS4L2	9.71985e-09	-0.59393	0.064	0.179	0.000200248	NS
RNF152	4.05301e-08	-0.595614	0.039	0.13	0.000835002	NS
HNF4A	8.40232e-09	-0.596506	0.031	0.117	0.000173105	NS
IRF2BPL	2.63219e-09	-0.597722	0.207	0.395	5.42284e-05	NS
CCNH	1.15809e-08	-0.598145	0.261	0.444	0.000238589	NS
CST3	5.22391e-06	-0.598517	0.301	0.438	0.107623	NS
IL6ST	2.59462e-08	-0.599552	0.308	0.494	0.000534544	NS
CAMK2N1	2.93415e-06	-0.600298	0.085	0.191	0.0604493	NS
RNF157	2.82838e-08	-0.60064	0.117	0.259	0.000582703	NS
FN1	3.04752e-15	-0.602403	0.021	0.123	6.27851e-11	P
PEPD	0.000148809	-0.603328	0.238	0.352	1	NS
PHYH	3.21837e-07	-0.605046	0.083	0.198	0.00663048	NS
DSE	3.28515e-12	-0.607973	0.109	0.29	6.76807e-08	P
RP11-796E2.4	1.34182e-10	-0.608802	0.091	0.247	2.76441e-06	P
VASH1	6.54796e-10	-0.609294	0.076	0.21	1.34901e-05	NS
NAT8	1.06599e-07	-0.611027	0.047	0.142	0.00219615	NS
TLR2	2.70834e-08	-0.611201	0.108	0.247	0.000557973	NS
ACY3	1.92027e-12	-0.611544	0.038	0.154	3.95613e-08	P
AGXT2	4.85565e-08	-0.612807	0.034	0.117	0.00100036	NS
GPD1	3.60316e-10	-0.613111	0.033	0.13	7.42324e-06	P
ATP6V1B2	1.92563e-09	-0.613999	0.344	0.543	3.96718e-05	NS
AXL	1.74474e-17	-0.614659	0.053	0.222	3.59452e-13	P
DDX3Y	5.17055e-16	-0.615834	0.022	0.13	1.06524e-11	P
SAP30	5.06629e-15	-0.616475	0.077	0.253	1.04376e-10	P
PDZK1	4.48105e-07	-0.616685	0.037	0.117	0.00923187	NS
SMAP2	9.16102e-17	-0.61703	0.561	0.784	1.88735e-12	P
CXCL16	5.83112e-09	-0.620019	0.143	0.309	0.000120133	NS
MS4A6A	5.64073e-08	-0.620035	0.114	0.259	0.0011621	NS
ZFP36	6.05498e-17	-0.623384	0.61	0.846	1.24745e-12	P
SORL1	7.6897e-11	-0.62428	0.433	0.605	1.58423e-06	P
USP2	6.79772e-11	-0.628093	0.029	0.123	1.40047e-06	P
ARHGAP5	3.73246e-12	-0.62957	0.26	0.5	7.68962e-08	P
BPHL	5.74005e-08	-0.631093	0.053	0.154	0.00118256	NS
CHKA	2.24661e-10	-0.635312	0.103	0.259	4.62846e-06	P
FAM177A1	9.43011e-10	-0.63572	0.184	0.364	1.94279e-05	NS
FMO1	2.50376e-07	-0.636152	0.043	0.13	0.00515824	NS
ANKRD22	1.40519e-29	-0.636159	0.016	0.154	2.89497e-25	P
ALDH8A1	4.45291e-08	-0.642963	0.043	0.136	0.00091739	NS
RBP5	1.65004e-08	-0.647382	0.041	0.136	0.000339941	NS
GLYATL1	1.67893e-08	-0.648348	0.041	0.136	0.000345894	NS
MXI1	1.14002e-11	-0.650339	0.128	0.315	2.34866e-07	P
SOCS1	2.88162e-11	-0.653839	0.162	0.358	5.93672e-07	P
IER3	3.75432e-08	-0.65623	0.097	0.228	0.000773465	NS
SKIL	9.78192e-12	-0.658732	0.221	0.444	2.01527e-07	P
EHHADH	3.88489e-07	-0.659777	0.058	0.154	0.00800364	NS
FCER1A	1.79786e-21	-0.663448	0.04	0.21	3.70396e-17	P
PLXDC2	1.35883e-09	-0.664139	0.132	0.296	2.79946e-05	NS
BHMT2	4.21743e-08	-0.664362	0.04	0.13	0.000868874	NS
FXYD2	2.24371e-09	-0.664426	0.05	0.16	4.62249e-05	NS
CPM	4.91013e-08	-0.668885	0.12	0.259	0.00101159	NS
SLC22A8	4.34881e-10	-0.671205	0.03	0.123	8.95942e-06	P
C17orf76-AS1	2.73363e-13	-0.673266	0.359	0.611	5.63183e-09	P
PDZK1IP1	6.48156e-10	-0.680268	0.053	0.173	1.33533e-05	NS
NFIB	3.39141e-08	-0.680308	0.042	0.136	0.000698699	NS
TANC2	5.11398e-18	-0.680956	0.07	0.259	1.05358e-13	P
RAB31	1.12942e-06	-0.68101	0.178	0.309	0.0232682	NS
CXCL14	3.87942e-07	-0.681039	0.056	0.154	0.00799239	NS
PTH1R	1.26399e-06	-0.682105	0.039	0.117	0.0260407	NS
SLC22A12	3.28254e-10	-0.684181	0.047	0.16	6.76268e-06	P
ALDH4A1	2.11868e-06	-0.686145	0.047	0.13	0.043649	NS
GABARAPL1	2.76731e-09	-0.687637	0.219	0.401	5.7012e-05	NS
FAM129A	3.16769e-11	-0.689302	0.343	0.549	6.52607e-07	P
PLK3	2.21242e-12	-0.690656	0.137	0.333	4.55803e-08	P
FOSL2	1.68848e-09	-0.6918	0.166	0.333	3.47861e-05	NS
BBOX1	1.25098e-08	-0.698266	0.05	0.154	0.000257727	NS
FOXO3	3.71672e-14	-0.698507	0.276	0.537	7.65718e-10	P
AMICA1	4.98434e-13	-0.699928	0.177	0.407	1.02687e-08	P
RPS4Y1	8.23202e-27	-0.700243	0.026	0.185	1.69596e-22	P
CYB5A	0.00131508	-0.701155	0.108	0.179	1	NS
GPD1L	3.73351e-14	-0.702417	0.095	0.278	7.69178e-10	P
TNFAIP3	5.74896e-13	-0.70245	0.395	0.63	1.1844e-08	P
SLC1A3	1.29422e-17	-0.702631	0.039	0.185	2.66636e-13	P
MIOX	9.9181e-07	-0.705207	0.049	0.136	0.0204333	NS
PKP2	1.3897e-31	-0.711893	0.02	0.179	2.86306e-27	P
NR1D2	4.8878e-14	-0.714106	0.209	0.451	1.00698e-09	P
PDE4D	1.84999e-07	-0.716397	0.149	0.284	0.00381135	NS
IRAK3	4.31311e-13	-0.721982	0.095	0.272	8.88586e-09	P
PALD1	2.83283e-31	-0.725172	0.032	0.222	5.83619e-27	P
UGT2B7	1.36916e-06	-0.728096	0.039	0.117	0.0282075	NS
GSTA1	1.17059e-08	-0.732931	0.037	0.13	0.000241165	NS
EPAS1	4.39228e-15	-0.738113	0.043	0.179	9.04898e-11	P
CSF1R	5.23438e-10	-0.738701	0.133	0.302	1.07839e-05	NS
A2M	3.43981e-11	-0.739083	0.081	0.228	7.08669e-07	P
INSR	5.11877e-13	-0.739101	0.105	0.284	1.05457e-08	P
SYTL3	9.56104e-12	-0.739366	0.214	0.426	1.96977e-07	P
CXCR4	4.13772e-25	-0.739948	0.64	0.864	8.52453e-21	P
APOE	2.04571e-13	-0.742783	0.084	0.259	4.21457e-09	P
FCGR2A	1.55174e-13	-0.742896	0.091	0.265	3.19689e-09	P
GPX1	2.0544e-10	-0.744668	0.261	0.451	4.23247e-06	P
AUTS2	1.07193e-10	-0.749535	0.134	0.302	2.20839e-06	P
TIMP3	5.96596e-26	-0.750975	0.01	0.117	1.22911e-21	P
EGR1	8.75979e-13	-0.751313	0.25	0.5	1.80469e-08	P
DDAH1	1.24274e-12	-0.752231	0.054	0.191	2.56029e-08	P
FCGBP	2.43836e-09	-0.753733	0.065	0.185	5.02351e-05	NS
PIK3IP1	1.26085e-13	-0.755513	0.374	0.611	2.5976e-09	P
DPYS	4.24961e-13	-0.758347	0.044	0.173	8.75506e-09	P
TSC22D3	6.2145e-30	-0.762694	0.678	0.932	1.28031e-25	P
IL13RA1	3.06013e-13	-0.763144	0.104	0.284	6.30449e-09	P
CHPT1	2.67329e-16	-0.763561	0.132	0.358	5.50751e-12	P
NUDT16	5.10831e-16	-0.765003	0.148	0.383	1.05241e-11	P
FABP1	2.14349e-11	-0.765753	0.033	0.136	4.41601e-07	P
DPP4	8.73192e-16	-0.76932	0.069	0.241	1.79895e-11	P
GADD45A	2.5247e-06	-0.772029	0.132	0.247	0.0520138	NS
CMBL	1.70737e-09	-0.772577	0.05	0.16	3.51751e-05	NS
SHMT1	5.47703e-11	-0.77448	0.109	0.278	1.12838e-06	P
TGFBI	1.77334e-12	-0.777104	0.141	0.34	3.65344e-08	P
AK4	2.14664e-11	-0.77843	0.052	0.179	4.4225e-07	P
BHMT	2.50494e-12	-0.778663	0.043	0.167	5.16069e-08	P
SLC40A1	2.81442e-22	-0.781372	0.071	0.29	5.79827e-18	P
DDC	7.99006e-11	-0.78171	0.054	0.179	1.64611e-06	P
NLRP3	2.14539e-20	-0.782471	0.049	0.222	4.41993e-16	P
NFIA	2.17313e-15	-0.784801	0.102	0.309	4.47708e-11	P
RPL39	8.40259e-19	-0.793456	0.256	0.574	1.7311e-14	P
FPR1	4.78607e-19	-0.79836	0.054	0.228	9.86026e-15	P
SNTB2	2.44962e-14	-0.800507	0.277	0.519	5.04671e-10	P
ADI1	1.38251e-11	-0.805111	0.186	0.389	2.84824e-07	P
IFNGR1	2.67089e-18	-0.805274	0.24	0.525	5.50257e-14	P
ACSL1	1.04749e-12	-0.805883	0.136	0.327	2.15804e-08	P
FBP1	5.99294e-10	-0.814932	0.114	0.272	1.23467e-05	NS
HRSP12	5.00409e-08	-0.820887	0.116	0.253	0.00103094	NS
PBLD	1.25505e-09	-0.821277	0.06	0.179	2.58565e-05	NS
RHOB	6.89072e-10	-0.822406	0.187	0.364	1.41963e-05	NS
CD163	4.25019e-12	-0.825233	0.096	0.265	8.75624e-08	P
GLYAT	7.89593e-10	-0.827915	0.049	0.16	1.62672e-05	NS
FAM134B	8.5073e-14	-0.841609	0.09	0.265	1.75267e-09	P
CSF2RA	3.61871e-18	-0.842301	0.071	0.259	7.45527e-14	P
PAH	2.90498e-11	-0.846358	0.038	0.148	5.98483e-07	P
ASS1	6.98801e-09	-0.850741	0.056	0.167	0.000143967	NS
HPD	2.09138e-11	-0.858901	0.036	0.142	4.30866e-07	P
AIM1	8.72833e-16	-0.860177	0.381	0.623	1.79821e-11	P
RGS1	3.0891e-11	-0.868135	0.339	0.531	6.36415e-07	P
MT1G	1.44367e-11	-0.873533	0.064	0.204	2.97425e-07	P
ALDH6A1	4.84664e-10	-0.874354	0.143	0.315	9.98505e-06	P
GLUL	1.32834e-16	-0.878828	0.314	0.568	2.73665e-12	P
ERN1	3.21532e-14	-0.88087	0.178	0.395	6.62421e-10	P
GPR171	5.48306e-14	-0.884949	0.247	0.475	1.12962e-09	P
KCTD12	4.46267e-09	-0.888506	0.179	0.333	9.19399e-05	NS
ALDH2	1.48357e-15	-0.891163	0.133	0.352	3.05645e-11	P
SESN1	9.04278e-17	-0.894993	0.217	0.475	1.86299e-12	P
RUNX2	3.3326e-23	-0.896654	0.104	0.358	6.86582e-19	P
KIAA0513	9.16494e-28	-0.923518	0.099	0.377	1.88816e-23	P
PDK4	2.51173e-06	-0.940156	0.076	0.173	0.0517466	NS
RP11-356I2.4	4.21273e-21	-0.948322	0.095	0.321	8.67907e-17	P
DDIT4	4.49747e-23	-0.963075	0.359	0.679	9.26568e-19	P
GATM	3.72024e-10	-0.976509	0.085	0.228	7.66443e-06	P
CRYAB	8.29954e-15	-0.989003	0.054	0.204	1.70987e-10	P
IL7R	3.00802e-14	-1.00411	0.345	0.543	6.19713e-10	FC_P
SRGAP1	6.36621e-25	-1.01075	0.056	0.259	1.31157e-20	FC_P
IRS2	1.80442e-31	-1.02425	0.09	0.377	3.71747e-27	FC_P
C3	1.31144e-16	-1.02576	0.064	0.235	2.70182e-12	FC_P
FKBP5	2.00167e-47	-1.02693	0.545	0.926	4.12383e-43	FC_P
USP53	8.5003e-23	-1.03331	0.127	0.389	1.75123e-18	FC_P
MTRNR2L1	8.58098e-50	-1.07885	0.046	0.333	1.76785e-45	FC_P
COL1A2	6.30076e-37	-1.0873	0.005	0.111	1.29808e-32	FC_P
KLF9	3.08819e-34	-1.10226	0.255	0.66	6.36228e-30	FC_P
GPX3	9.6704e-20	-1.15561	0.091	0.315	1.9923e-15	FC_P
ERRFI1	5.24789e-29	-1.16474	0.026	0.191	1.08117e-24	FC_P
OGFRL1	2.53524e-31	-1.22863	0.191	0.531	5.22309e-27	FC_P
SGK1	3.59836e-27	-1.23937	0.111	0.383	7.41334e-23	FC_P
CEBPD	5.35982e-31	-1.29731	0.179	0.506	1.10423e-26	FC_P
PER1	8.24934e-61	-1.30784	0.103	0.531	1.69953e-56	FC_P
PFKFB3	1.38375e-43	-1.31693	0.077	0.389	2.8508e-39	FC_P
PCK1	2.30775e-33	-1.35932	0.06	0.315	4.75444e-29	FC_P
ALDOB	4.07737e-34	-1.40009	0.108	0.438	8.4002e-30	FC_P
ZBTB16	2.08359e-66	-1.49776	0.135	0.623	4.2926e-62	FC_P
PRG4	7.28951e-17	-1.56409	0.019	0.123	1.50179e-12	FC_P
